# Supplementary material for: Multi-level patterning nucleic acid photolithography
Source: Nat Commun. 2019 Aug 23;10:3805. doi: 10.1038/s41467-019-11670-3 (PMC6707258; doi:10.1038/s41467-019-11670-3)
Supplement: Supplementary file 3 — Source Data [file 41467_2019_11670_MOESM3_ESM.xlsx]

## Sheet: Figure 3c_Summary
Figure 3	Post-synthetic photochemical processing (Level-Two patterning)
Figure 3c	365 nmUV light exposure gradients for CNVK-modified oligonucleotides, free psoralen, psoralen-modified DNA or 2'-OMeRNA oligonucleotides
Summary: Crosslinking efficiency
		CNVK-modifed	free Psoralen	Ps-modified	Ps-modified
		DNA oligo	DNA	DNA oligo	2'-OMeRNA oligo
Exposure area	Radiant exposure	CL efficiency	CL efficiency	CL efficiency	CL efficiency
	[J/cm2]	[%]	[%]	[%]	[%]
1	1.1	50.7369	0.675035	28.0047	13.297
2	5.5	61.1127	8.3173	53.2013	25.7082
3	11	64.4767	18.4081	56.6907	35.0068
4	22	65.7094	32.3955	59.1785	43.1904
5	33	65.6224	40.4966	61.8979	46.6833
6	44	66.7268	46.605	63.5783	47.908
7	55	68.2089	50.2852	65.7413	49.1839
8	66	71.0436	54.1923	68.8385	48.6649
9	88	70.5268	58.0699	71.3456	48.5129
10	110	66.3046	66.8779	73.5593	50.0261

## Sheet: Figure 3c_CNVK-mod DNA oligo
Figure 3	Post-synthetic photochemical processing (Level-Two patterning)
Figure 3c	365 nm UV light exposure gradient for CNVK-modified DNA oligonucleotides
	(plotted in dark red)
Initial hybridization				UV light exposure gradient					Crosslinking efficiency
Average intensities of defined exposure areas (manually determined via software tool)				Measurement output intensity light source					Calculation of the crosslinking efficiency (CL efficiency)
Exposure area	Average intensity*	Average intensity - background intensity			Measured output intensity		Average output intensity		Exposure area	Exposure time	CL efficiency	Radiant exposure*
	[a.u.]	[a.u.]			[mW/cm2]		[mW/cm2]			[min]	[%]	[J/cm2]
1	4073	4003			t0	t1			1	0.206526	50.7369	1.1
2	3593	3523		Intensity LED light source	81.4	80	80.7		2	1.03263	61.1127	5.5
3	3510	3440							3	2.06526	64.4767	11
4	3552	3482							4	4.13052	65.7094	22
5	3645	3575		Calculation exposure times					5	6.19579	65.6224	33
6	3950	3880		Average output intensity	80.7	mW/cm2			6	8.26105	66.7268	44
7	4263	4193							7	10.3263	68.2089	55
8	4708	4638		J/cm²	min total	s total	s / mask		8	12.3916	71.0436	66
9	4569	4499		1	0.206526	12.3916	12.3916		9	16.5221	70.5268	88
10	4029	3959		5	1.03263	61.9579	49.5663		10	20.6526	66.3046	110
Background	70	0		10	2.06526	123.916	61.9579		*Radiant exposure +10% intensity to take reflections into account
*Average intensity manually determined for each defined exposure area via software tool				20	4.13052	247.831	123.916
				30	6.19579	371.747	123.916
a.u. = arbitrary units				40	8.26105	495.663	123.916
				50	10.3263	619.579	123.916
				60	12.3916	743.494	123.916
				80	16.5221	991.326	247.831
				100	20.6526	1239.16	247.831
				UV light exposure gradient
				Exposure area	Exposure time	Exposure time	Average intensity*	Average intensity - background intensity
					[s]	[min]	[a.u.]	[a.u.]
				1	12.3916	0.206526	2481	2031
				2	61.9579	1.03263	2603	2153
				3	123.916	2.06526	2668	2218
				4	247.831	4.13052	2738	2288
				5	371.747	6.19579	2796	2346
				6	495.663	8.26105	3039	2589
				7	619.579	10.3263	3310	2860
				8	743.494	12.3916	3745	3295
				9	991.326	16.5221	3623	3173
				10	1239.16	20.6526	3075	2625
				Background			450	0
				*Average intensity of the exposed area; determined after UV light exposure and microarray slide washing

## Sheet: Figure 3c_free psoralen
Figure 3	Post-synthetic photochemical processing (Level-Two patterning)
Figure 3c	365 nm UV light exposure gradient for DNA oligonucleotides in solution with free psoralen (TMP)
	(plotted in orange)
Initial hybridization				UV light exposure gradient					Crosslinking efficiency
Average intensities of defined exposure areas (manually determined via software tool)				Measurement output intensity light source					Calculation of the crosslinking efficiency (CL efficiency)
Exposure area	Average intensity*	Average intensity - background intensity			Measured output intensity		Average output intensity		Exposure area	Exposure time	CL efficiency	Radiant exposure*
	[a.u.]	[a.u.]			[mW/cm2]		[mW/cm2]			[min]	[%]	[J/cm2]
1	12071	12029			t0	t1			1	0.206398	0.675035	1.1
2	10585.5	10543.6		Intensity LED light source	81.5	80	80.75		2	1.03199	8.3173	5.5
3	9656.64	9614.68							3	2.06398	18.4081	11
4	9231.53	9189.57							4	4.12797	32.3955	22
5	9143.98	9102.02		Calculation exposure times					5	6.19195	40.4966	33
6	9466.53	9424.57		Average output intensity	80.75	mW/cm2			6	8.25593	46.605	44
7	10074.8	10032.8							7	10.3199	50.2852	55
8	11299.3	11257.3		J/cm²	min total	s total	s / mask		8	12.3839	54.1923	66
9	12286.1	12244.2		1	0.206398	12.3839	12.3839		9	16.5119	58.0699	88
10	11574.7	11532.8		5	1.03199	61.9195	49.5356		10	20.6398	66.8779	110
Background	41.96	0		10	2.06398	123.839	61.9195		*Radiant exposure +10% intensity to take reflections into account
*Average intensity manually determined for each defined exposure area via software tool				20	4.12797	247.678	123.839
				30	6.19195	371.517	123.839
a.u. = arbitrary units				40	8.25593	495.356	123.839
				50	10.3199	619.195	123.839
				60	12.3839	743.034	123.839
				80	16.5119	990.712	247.678
				100	20.6398	1238.39	247.678
				UV light exposure gradient
				Exposure area	Exposure time	Exposure time	Average intensity*	Average intensity - background intensity
					[s]	[min]	[a.u.]	[a.u.]
				1	12.3839	0.206398	181	81.2
				2	61.9195	1.03199	976.74	876.94
				3	123.839	2.06398	1869.68	1769.88
				4	247.678	4.12797	3076.81	2977.01
				5	371.517	6.19195	3785.81	3686.01
				6	495.356	8.25593	4492.12	4392.32
				7	619.195	10.3199	5144.83	5045.03
				8	743.034	12.3839	6200.4	6100.6
				9	990.712	16.5119	7209.98	7110.18
				10	1238.39	20.6398	7812.66	7712.86
				Background			99.8	0
				*Average intensity of the exposed area; determined after UV light exposure and microarray slide washing

## Sheet: Figure 3c_Ps-mod DNA oligo
Figure 3	Post-synthetic photochemical processing (Level-Two patterning)
Figure 3c	365 nm UV light exposure gradient for psoralen (TMP) modified DNA oligonucleotides
	(plotted in light green)
Initial hybridization				UV light exposure gradient					Crosslinking efficiency
Average intensities of defined exposure areas (manually determined via software tool)				Measurement output intensity light source					Calculation of the crosslinking efficiency (CL efficiency)
Exposure area	Average intensity*	Average intensity - background intensity			Measured output intensity		Average output intensity		Exposure area	Exposure time	CL efficiency	Radiant exposure*
	[a.u.]	[a.u.]			[mW/cm2]		[mW/cm2]			[min]	[%]	[J/cm2]
1	8273.58	8201.84			t0	t1			1	0.206398	28.0047	1.1
2	8113.75	8042.01		Intensity LED light source	81.5	80	80.75		2	1.03199	53.2013	5.5
3	8234.56	8162.82							3	2.06398	56.6907	11
4	8677.59	8605.85							4	4.12797	59.1785	22
5	9105.49	9033.75		Calculation exposure times					5	6.19195	61.8979	33
6	10028.6	9956.84		Average output intensity	80.75	mW/cm2			6	8.25593	63.5783	44
7	10232.2	10160.4							7	10.3199	65.7413	55
8	9877.23	9805.49		J/cm²	min total	s total	s / mask		8	12.3839	68.8385	66
9	9563.12	9491.38		1	0.206398	12.3839	12.3839		9	16.5119	71.3456	88
10	8819.05	8747.31		5	1.03199	61.9195	49.5356		10	20.6398	73.5593	110
Background	71.74	0		10	2.06398	123.839	61.9195		*Radiant exposure +10% intensity to take reflections into account
*Average intensity manually determined for each defined exposure area via software tool				20	4.12797	247.678	123.839
				30	6.19195	371.517	123.839
a.u. = arbitrary units				40	8.25593	495.356	123.839
				50	10.3199	619.195	123.839
				60	12.3839	743.034	123.839
				80	16.5119	990.712	247.678
				100	20.6398	1238.39	247.678
				UV light exposure gradient
				Exposure area	Exposure time	Exposure time	Average intensity*	Average intensity - background intensity
					[s]	[min]	[a.u.]	[a.u.]
				1	12.3839	0.206398	2426.38	2296.9
				2	61.9195	1.03199	4407.93	4278.45
				3	123.839	2.06398	4757.04	4627.56
				4	247.678	4.12797	5222.29	5092.81
				5	371.517	6.19195	5721.18	5591.7
				6	495.356	8.25593	6459.87	6330.39
				7	619.195	10.3199	6809.07	6679.59
				8	743.034	12.3839	6879.43	6749.95
				9	990.712	16.5119	6901.16	6771.68
				10	1238.39	20.6398	6563.94	6434.46
				Background			129.48	0
				*Average intensity of the exposed area; determined after UV light exposure and microarray slide washing

## Sheet: Figure 3c_Ps-mod 2'OMeRNA oligo
Figure 3	Post-synthetic photochemical processing (Level-Two patterning)
Figure 3c	365 nm UV light exposure gradient for psoralen (TMP) modified 2'-OMeRNA oligonucleotides
	(plotted in dark green)
Initial hybridization				UV light exposure gradient					Crosslinking efficiency
Average intensities of defined exposure areas (manually determined via software tool)				Measurement output intensity light source					Calculation of the crosslinking efficiency (CL efficiency)
Exposure area	Average intensity*	Average intensity - background intensity			Measured output intensity		Average output intensity		Exposure area	Exposure time	CL efficiency	Radiant exposure*
	[a.u.]	[a.u.]			[mW/cm2]		[mW/cm2]			[min]	[%]	[J/cm2]
1	2657.78	2611.64			t0	t1			1	0.206271	13.297	1.1
2	2576.89	2530.75		Intensity LED light source	81.4	80.2	80.8		2	1.03135	25.7082	5.5
3	2526.09	2479.95							3	2.06271	35.0068	11
4	2470.36	2424.22							4	4.12541	43.1904	22
5	2478.51	2432.37		Calculation exposure times					5	6.18812	46.6833	33
6	2539.21	2493.07		Average output intensity	80.8	mW/cm2			6	8.25083	47.908	44
7	2628.49	2582.35							7	10.3135	49.1839	55
8	2511.04	2464.9		J/cm²	min total	s total	s / mask		8	12.3762	48.6649	66
9	2492.77	2446.63		1	0.206271	12.3762	12.3762		9	16.5017	48.5129	88
10	2572.3	2526.16		5	1.03135	61.8812	49.505		10	20.6271	50.0261	110
Background	46.14	0		10	2.06271	123.762	61.8812		*Radiant exposure +10% intensity to take reflections into account
*Average intensity manually determined for each defined exposure area via software tool				20	4.12541	247.525	123.762
				30	6.18812	371.287	123.762
a.u. = arbitrary units				40	8.25083	495.05	123.762
				50	10.3135	618.812	123.762
				60	12.3762	742.574	123.762
				80	16.5017	990.099	247.525
				100	20.6271	1237.62	247.525
				UV light exposure gradient
				Exposure area	Exposure time	Exposure time	Average intensity*	Average intensity - background intensity
					[s]	[min]	[a.u.]	[a.u.]
				1	12.3762	0.206271	412.5	347.27
				2	61.8812	1.03135	715.84	650.61
				3	123.762	2.06271	933.38	868.15
				4	247.525	4.12541	1112.26	1047.03
				5	371.287	6.18812	1200.74	1135.51
				6	495.05	8.25083	1259.61	1194.38
				7	618.812	10.3135	1335.33	1270.1
				8	742.574	12.3762	1264.77	1199.54
				9	990.099	16.5017	1252.16	1186.93
				10	1237.62	20.6271	1328.97	1263.74
				Background			65.23	0
				*Average intensity of the exposed area; determined after UV light exposure and microarray slide washing

## Sheet: Figure 3d_Graph 1
Figure 3	Post-synthetic photochemical processing (Level-Two patterning)
Figure 3d_Graph 1	Crosslinking efficiency for psoralen-modified DNA oligonucleotides					a.u. = arbitrary units
Feature/Sequence name	Initial hybridization	First crosslinking procedure	2nd crosslinking procedure	3rd crosslinking procedure	4th crosslinking procedure	5th crosslinking procedure	6th crosslinking procedure			Feature name	Feature characteristics	Number of replicates	Sequence (5' to 3')
	Fluorescence intensity [a.u.]	Fluorescence intensity [a.u.]	Fluorescence intensity [a.u.]	Fluorescence intensity [a.u.]	Fluorescence intensity [a.u.]	Fluorescence intensity [a.u.]	Fluorescence intensity [a.u.]			background	empty features	3030	none
background	107.72	85.12	100.91	106.17	106.53	104.78	104.81			QC25-TA_T5	sequence feature	27270	GTC ATC ATC ATG AAC CAC CCT GGT CTA TTT TT
background	103.01	85.93	97.65	106.02	106.17	108.61	104.64
background	104.89	80.38	96.61	105.65	104.93	102.02	114.89
background	116.23	86.48	113.77	125.52	128.84	131.17	124.05				Background features			Sequence features
background	95.6	77.26	91.32	90.15	89.97	91.17	82.05			Microarray treatment	Rows of replicates	Average intensity [a.u.]	Standard deviation	Rows of replicates	Average intensity [a.u.]	Standard deviation
background	122.76	95.47	113.09	121.98	109.32	120.48	142.99			Initial hybridization	B5:B3034	109.999	11.0891	B3035:B30304	17914.1	1380.46
background	98.98	76.84	96.64	97.39	104.46	97.74	87.57			1st crosslinking procedure	C5:C3034	85.7468	8.45186	C3035:C30304	13168.7	1158.29
background	128.88	100.86	128.93	123.22	127.09	129.88	138.43			2nd crosslinking procedure	D5:D3034	107.189	18.689	D3035:D30304	24000.7	1673.96
background	102.53	81.45	95.22	91.97	98.2	95.59	93.5			3rd crosslinking procedure	E5:E3034	109.044	13.9103	E3035:E30304	25379.3	1595.18
background	98.93	77.27	98.81	98.43	103.87	105.12	92.31			4th crosslinking procedure	F5:F3034	110.701	15.3855	F3035:F30304	26550.1	1832.63
background	105.39	83.21	98.3	99.6	101.83	96.56	99.21			5th crosslinking procedure	G5:G3034	111.201	14.9347	G3035:G30304	26569.5	3174.49
background	113.09	85.59	109.14	109.59	110.69	107.22	85.9			6th crosslinking procedure	H5:H3034	105.707	17.5557	H3035:H30304	23926.7	2842.5
background	103.01	81.93	102.68	109.27	114.5	114.58	88.58
background	117.29	90.55	111.31	119.37	122.93	114.61	130.38
background	123.32	91.92	120.18	116.25	109.54	117.62	125.09			Crosslinking efficiency for 5' psoralen (TMP) modified DNA oligonucleotides
background	108.66	87.29	104.36	110.28	113.67	111.9	114.02			(Sequence name (32mer): QC25-TA_T5)
background	113.45	88.03	119.5	113.07	119.04	128.26	112.45				Average intensity [a.u.]	Standard deviation	Overall CL efficiency [%]*	Standard deviation
background	119.9	92.55	119.02	119.97	107.97	114.05	124.07			Initial hybridization	17914.1	1380.46	100	10.8979
background	106.48	82.93	108.17	121.5	124.86	129.16	118.41			1st crosslinking procedure	13168.7	1158.29	73.5098	8.59619
background	120.69	92.71	126.03	116.71	118	127.31	120.2			2nd crosslinking procedure	24000.7	1673.96	133.976	13.925
background	112.5	86.51	114.76	122.73	126.26	129.14	116.89			3rd crosslinking procedure	25379.3	1595.18	141.672	14.0882
background	107.01	80.61	104.64	107.31	107.34	116.36	89.42			4th crosslinking procedure	26550.1	1832.63	148.208	15.3326
background	110.17	88.55	106.61	102.41	109.52	109.74	113.09			5th crosslinking procedure	26569.5	3174.49	148.316	21.0866
background	110.1	85.34	110.76	116.15	123.31	124.28	105.31			6th crosslinking procedure	23926.7	2842.5	133.563	18.9131
background	109.37	90.2	106.2	113.17	102.66	108.99	110.99				*Efficiency for the initial hybridization was set to 100 %
background	120.2	94.46	121.59	119.69	126.26	128.15	101.24
background	118.76	92.45	117.14	120.26	121.95	125.47	102.07
background	99.34	78.43	95.02	97.31	104.84	97.29	113.9
background	119.19	90.73	110.3	117.62	120.05	114.23	117.64
background	102.12	82.79	99.21	98.79	99.93	105.02	85.59
background	108.6	85.52	114.55	108.28	111.65	119.44	100.25
background	109.06	84.07	110.46	121.7	125.17	129.85	104.25
background	117.69	91.11	96.31	105.16	111.14	101.67	110.36
background	120.05	91.64	123.14	117.42	122.28	119.88	112.83
background	117.92	90.2	113.92	118.21	119.29	118.45	122.86
background	113.49	86.41	112.96	125.26	128.6	126.66	116.28
background	111.85	85.06	111.85	120.15	123.11	128.58	102.84
background	104.15	81.8	103.67	104.31	109.47	118.38	105.24
background	102.78	80.96	103.85	103.92	107.34	104.48	80.66
background	117.17	92.38	126.05	117.87	116.91	122.33	117.79
background	91.77	72.81	82.3	77.7	79.64	79.31	73.52
background	111.52	82.79	107.95	109.01	109.65	105.45	102.35
background	106.6	83.87	103.21	112.98	110.4	102.25	128.15
background	128.13	96.84	129.47	124.81	125.98	125.69	119.31
background	90.12	71.11	83.24	77.75	86.13	81.26	67.32
background	113.77	88.61	110.07	116.41	122.08	126.28	105.44
background	118.56	91.34	119.12	117.31	122.58	129.19	110.69
background	109.27	88.73	114.99	112.66	119.12	125.65	100.86
background	115.01	89.54	112.5	123.19	126.02	123.19	124.91
background	116.46	90.41	117.54	117.27	122.86	124.91	106.89
background	77.92	60.98	62.69	66.3	65.32	68.4	72.3
background	113.52	85.79	112.02	120.58	128.23	124.91	115.04
background	112.13	86.99	118.56	111.64	111.9	120.38	100.71
background	121.93	94.1	123.4	125.95	123.45	129.59	99.85
background	89.97	73.64	85.8	87.52	82.45	86.99	89.8
background	103.09	80.53	98.21	103.01	103.92	94.94	73.49
background	105.88	78.1	102.43	108.43	113.12	109.22	89.01
background	108.38	82.48	110.45	119.54	118.33	120.28	122.1
background	100.76	81.65	94.74	104.53	102.73	102.93	108.21
background	88.07	70	79.87	78.58	75.4	75.77	66.02
background	122.64	95.09	120.83	120.2	111.06	126.07	124.55
background	105.9	87.8	96.89	103.24	98.96	94.18	100.05
background	79.8	71.54	76.56	75.69	72.03	74.35	54.21
background	93.14	80.18	94.41	93.27	96	102.03	90.41
background	104.43	83.54	100.36	99.11	107.85	95.49	101.19
background	130.79	95.39	128.07	128.66	130.89	132.38	139.37
background	100.55	72.55	82.05	77.72	79.9	78.99	71.45
background	114.61	85.92	111.49	121.55	124.46	132.25	123.24
background	99.9	82.2	97.02	93.06	90.5	86.1	108.07
background	108.38	85.29	112.89	118.21	123.59	118.53	116.13
background	115.19	87.88	111.95	123.54	128.84	122.41	106.96
background	122.1	95.21	126.63	119.69	122.96	124.69	132.02
background	117.9	89.83	117.17	122.68	125.17	126.66	100.63
background	124.02	91.82	124.5	112.73	115.19	121.17	102.61
background	101.54	78.02	96.74	100	99.01	93.52	93.8
background	110.43	84.33	110.53	119.47	122.99	126.99	107.32
background	103.54	79.36	86.18	87.95	90.99	97.16	107.31
background	110.33	86.68	116.73	113.77	120.38	126.68	110.84
background	115.65	90.26	116.88	115.02	123.57	124.53	108.84
background	115.65	88.38	115.09	121.87	124.73	127.11	108.1
background	129.32	95.57	125.04	129.9	131.69	127.79	132.36
background	128.26	99.09	128.51	124.5	127.75	125.88	122.79
background	126.6	95.79	125.77	120.79	111.54	120.41	119.09
background	111.26	82.31	102.68	109.72	110.91	106.03	95.02
background	120.84	93.37	120.61	123.17	126.51	131.95	125.11
background	102.2	81.24	98.43	109.74	110.28	109.47	101.69
background	112.96	86.61	107.21	120.51	117.65	111.49	137.93
background	127.65	92.41	127.65	129.87	128.43	129.85	134.05
background	114.61	85.54	110.74	123.19	125.75	132.26	121.01
background	104.1	87.01	104.55	107.4	112.99	111.16	103.8
background	100.17	85.06	95.57	89.85	94.69	95.24	75.82
background	108.2	85.37	107.4	112.53	114.13	114	103.14
background	113.82	88.74	114.78	119.11	123.31	117.11	123.49
background	117.83	92.81	120.21	116.86	115.01	111.87	114.73
background	105.45	86.56	106.86	107.26	110.74	117.47	101.31
background	100.88	78.78	97.83	103.49	105.9	104.1	96.08
background	98.88	83.19	97.17	91.19	97.72	92.3	94.99
background	97.95	80.98	87.75	90.2	88.13	81.82	116.81
background	104.73	79.57	100.88	93.54	97.06	98.33	92.84
background	116.96	88.99	105.9	119.95	117.45	115.54	121.9
background	123.85	93.67	114.41	121.6	120.56	115.32	115.92
background	112.38	84.74	111.31	120.6	109.83	117.17	97.85
background	102.53	81.02	103.79	98.3	99.24	100.98	98.02
background	108.07	89.49	106.6	112.02	99.36	110.18	115.87
background	114.17	86.35	111.65	122.74	125.14	129.69	109.9
background	121.54	94.76	118.64	125.09	122.78	128.26	125.93
background	106.1	82.66	104.93	115.57	121.02	119.22	102.07
background	117.92	91.26	112.64	121.6	123.12	116.69	121.77
background	113.34	85.64	108.26	122.28	123.7	121.74	115.29
background	107.22	86.15	109.87	110.6	118.68	125.98	117.88
background	108.21	82.58	108.99	119.59	122.93	117.54	115.31
background	111.82	85.26	111.64	123.04	126.35	132.23	122.17
background	109.17	86.66	98.3	105.67	112.61	105.4	113.17
background	119.64	90.88	124.35	114.81	118.74	121.26	124.5
background	99.47	80.38	94.18	100.56	99.7	98.99	101.52
background	115.98	89.82	111.92	118.93	123.77	128.69	106.41
background	107.93	83.52	100.99	105.59	110	104.89	97.32
background	104.3	82.17	101.42	96.84	95.54	98.23	92.45
background	91.12	73.74	84.69	75.97	78.81	76.26	64.17
background	98.05	79.07	91.62	99.54	102.79	96.64	109.02
background	116.93	89.47	115.34	110.13	116.96	123.97	97.74
background	96.93	79.57	98.2	92.81	103.07	107.92	89.01
background	99.49	77.16	97.69	92.99	98.45	104.23	85.37
background	103.4	85.64	101.82	105.02	98.89	102.93	108.55
background	110.46	83.98	109.17	120.5	122.28	123.69	103.11
background	100.93	82.31	103.4	95.49	103.57	108.48	87.64
background	112.33	85.17	103.27	100.71	107.21	113.97	96.51
background	104.89	83.83	100.31	105.5	107.16	109.49	99.44
background	109.92	83.19	93.97	96.98	88.35	95.93	94.08
background	73.83	65.17	67.6	73.74	65.87	68.07	58.66
background	103.65	83.88	94.21	95.93	98.33	98.79	104.88
background	107.21	85.93	109.65	120.03	119.11	122.13	113.49
background	103.11	84.66	89.7	87.79	83.82	87.52	85.97
background	118.48	90.43	105.45	109.74	113.52	96.43	119.36
background	108.63	81.92	107.74	119.69	122.2	119.97	111.69
background	104.4	76.55	97.16	96.94	102.58	100.64	97.17
background	117.21	93.34	120.03	115.87	119.64	116.61	119.7
background	103.74	82.5	97.29	107.72	109.83	106.74	109.79
background	115.93	90.84	110.28	116.43	119.85	117.95	113.01
background	115.57	90.26	114.5	116.33	124.1	110.45	112.74
background	123.19	91.85	115.07	123.31	125.22	121.83	119.95
background	114.2	85.44	98.61	118.08	118.36	128.66	122.08
background	99.54	81.04	94.4	99.8	101.31	98.56	103.4
background	129.9	96	123.65	122.78	126.99	133.47	124.83
background	122.23	95.65	126.26	122.94	126.43	125.98	120.5
background	97.54	78.07	85.87	88.45	84.43	80.66	83.21
background	99.12	78.93	99.07	99.36	100.3	97.4	96.21
background	122.15	92.07	127.92	116.93	120.02	120.4	121.77
background	122.36	96.66	124.15	121.77	124.48	128.71	126.26
background	74.3	59.45	58.89	60.58	50.79	61.4	57.5
background	119.5	92.46	128.79	114.35	118.4	122.13	125.31
background	116.56	89.82	123.4	117.59	120.38	124.56	118.71
background	76.68	63.45	70.12	76	71.54	72.1	67.9
background	110.71	83.98	108.15	120.64	121.54	121.6	115.39
background	104.4	85.02	97.06	102.83	106.4	100.4	105.14
background	94.07	79.5	97.21	97.9	104.68	105.11	78.08
background	115.31	89.69	112.83	123.32	126.36	131.77	119.4
background	85.02	68.45	75.88	78.31	77.07	85.32	71.37
background	126.1	95.36	122.63	123.32	122.25	129.62	124.31
background	114.86	88.05	112.81	122.28	127.02	124.55	122.05
background	86.73	71.9	80.71	81.06	79.27	71.47	65.11
background	109.79	82.58	100.15	98.81	103.4	101.52	104.71
background	93.47	76.83	100.51	97.52	99.49	100.26	74.84
background	106.36	80.4	104.76	95.6	88.86	93.82	99.95
background	113.52	87.17	116.53	115.6	123.16	122.15	93.85
background	110.18	83.79	102.1	108.07	107.39	102.58	96.51
background	118.69	91.19	117.95	114.35	123.37	120.63	112.12
background	120.07	91.9	120.36	121.31	124.91	125.67	103.44
background	118.05	89.24	108.69	117.75	119.17	122.74	111.97
background	107.75	86.86	103.79	107.01	105.06	107.32	102.43
background	119.36	91.04	129.45	114.07	109.5	114.99	128.23
background	103.69	82.08	98.98	104.68	100.4	91.97	86.46
background	109.83	86.38	112.48	114.66	119.74	117.52	111.37
background	113.11	85.77	111.5	121.31	125.06	129.6	102.53
background	114.08	87.6	108.4	104.88	102.71	109.75	103.93
background	105.62	86.07	106.81	98.07	95.42	96.55	103.64
background	119.47	90.63	114.17	124.78	124.03	126.64	124.35
background	120.71	92.35	126.12	117.92	121.11	123.87	120.12
background	111.69	89.87	107.27	102.81	112.69	105.83	104.99
background	114.43	87.64	116.56	110.17	115.19	126.18	97.24
background	112	88.2	117.07	109.6	114.1	122.94	111.22
background	112.76	84.41	102.07	100.84	112.41	99.57	109.79
background	86.6	71.4	86.5	84.69	84.3	92.51	66.43
background	100.98	83.49	100.38	96.41	98.55	105.01	82.1
background	101.04	78.81	88.2	95.14	90.76	94.78	93.65
background	99.07	75.97	92.89	95.29	94.31	84.91	75.19
background	79.27	71.45	75.95	71.31	69.72	80.64	63.64
background	97.5	81.75	99.26	98.69	86.94	85.64	110.03
background	116	92.31	114.36	120.79	124.23	122.46	122.25
background	108.99	85.62	111.74	116.4	122.76	124.68	113.17
background	105.12	84.55	108.73	110.41	115.29	121.77	103.93
background	101.64	78.26	98.45	110.83	104.31	108.69	103.75
background	131.74	96.98	125.22	128.83	132.15	123.82	140.38
background	119.45	91.59	113.54	119.06	121.44	121.31	121.75
background	120.74	92.05	115.83	104.12	124.56	124.84	125.22
background	95.37	79.7	91.65	83.45	90.99	95.59	100.33
background	102.84	79.75	103.14	94.55	100.58	105.97	87.44
background	106.79	81.87	101.26	101.5	104.68	103.9	90.23
background	112.88	86.46	114.6	123.62	125.36	124.71	115.93
background	104.84	83.29	103.29	104.64	113.59	115.11	94.76
background	112.69	88.98	120.08	115.72	121.62	125.52	99.65
background	84.02	72.4	79.88	78.46	83.77	80.55	77.87
background	118.26	89.24	113.75	129.09	129.8	129.82	119.49
background	111.74	87.42	116.21	117.92	110.17	119.34	111.44
background	87.52	74.26	88.07	84.13	91.7	97.5	73.82
background	116.94	90.55	107.57	113.92	116.58	111.74	113.74
background	102	81.16	102.35	94.56	98.66	109.07	92.33
background	116.35	89.88	109.6	119.82	121.65	112.2	143.6
background	111.47	89.44	108.46	114.89	120.15	114.28	119.5
background	109.22	82.03	98.23	99.19	101.79	97.88	90
background	115.83	88.05	119.21	114.07	120.15	118.64	98.17
background	107.29	81.95	103.64	113.02	116.13	104.35	118.45
background	115.65	88.73	108.4	106.83	109.82	115.01	105.98
background	122.91	94.91	103.77	119.11	117.87	108.55	134.35
background	72.3	62.33	61.87	67.44	65.12	69.31	69.34
background	108.41	88.17	114.86	118.12	121.45	120.07	103.31
background	119.09	93.36	118.96	120.84	123.83	126.18	104.2
background	125.14	94.56	114.4	129.5	130.02	123.11	132.4
background	120.56	91.52	117.98	123.54	127.59	129.67	125.98
background	100.94	81.36	100.15	97.74	100.4	107.09	87.88
background	110.15	85.16	101.52	99.95	105.98	96.73	95.26
background	90.68	74.98	80.61	76.35	73.37	78.46	55.22
background	103.4	79.9	100.23	97.72	101.47	110.41	89.9
background	112.25	88.28	112.73	112.55	115.12	117.26	106.61
background	97.69	77.26	96.76	97.69	102.66	104.46	87.42
background	109.39	85.27	112.84	123.97	126.84	129.36	107.04
background	111.22	88.64	110.13	114.07	121.17	114.23	101.02
background	110.21	85.36	104.78	98.1	109.72	106.12	103.62
background	106.56	82.91	111.7	107.83	110.99	115.04	100.21
background	106.94	84.55	102.74	110.74	111.07	111.7	110.15
background	116.84	89.19	117.93	118.12	124.63	125.32	105.02
background	119.82	90.35	123.02	116.76	123.39	132.83	108.02
background	101.9	81.06	99.57	100.3	104.26	104.2	89.74
background	87.27	66.36	69.57	72.41	67.97	71.07	64.3
background	117.67	92.1	105.75	109.65	103.16	107.21	120.41
background	115.11	89.49	122.94	115.75	121.98	126.07	102.23
background	105.47	82.2	105.04	96.89	106.33	116.03	86.88
background	109.77	83.72	107.5	103.75	97.97	124.13	105.17
background	130.84	95.77	126.96	130.36	132.63	130.96	137.17
background	106.74	84.93	110.73	111.01	116.3	120.61	99.29
background	122.51	88.91	110.17	113.95	115.74	114.33	98.88
background	98.63	77.69	89.44	94.53	92.74	97.9	95.19
background	112.68	85.93	113.29	119.98	123.19	115.45	105.26
background	129.09	87.29	101.44	107.07	107.77	109.93	111.75
background	106.81	86.18	94.63	104.31	98.69	97.54	102.18
background	104.31	85.26	101.21	106.41	99.04	101.82	99.34
background	113.47	88.69	106.83	107.14	112.86	111.95	110.12
background	120.89	92.6	113.75	121.12	125.4	122.21	122.89
background	111.77	90.79	116.93	107.93	112.15	120.98	104.4
background	125.4	92.23	123.12	127.22	125.47	123.57	119.44
background	105.24	84.78	101.31	109.8	107.54	110.07	109.52
background	122.91	92.53	123.09	125.57	128.12	119.16	129.36
background	90.25	72.78	90.55	85.17	87.37	87.74	68.12
background	104.2	81.01	101.09	102.25	107.7	111.11	90.98
background	80	66.25	72.35	72.91	76.53	72.4	82.33
background	92.3	72.69	94.89	88.74	87.26	96.84	84.3
background	107.12	83.02	88.2	95.77	96.66	90.81	103.54
background	93.79	76.28	88.71	91.37	88.33	87.85	98.05
background	117.36	90.48	110.12	117.64	120.78	114.91	111.75
background	111.72	87.74	114.83	111.93	117.8	125.04	101.6
background	105.82	84.79	105.4	97.5	102.79	112.12	95.27
background	118.51	90.64	111.14	124.46	124.73	116.6	122.55
background	125.87	97.37	106.45	122.76	120.73	111.19	142.21
background	99.31	77.42	94.58	101.42	97.39	94.36	95.14
background	110.53	85.37	111.44	120.98	125.09	120.73	117.44
background	118.69	89.77	109.67	121.69	123.83	115.21	136.43
background	104.83	129.21	105.39	104.63	106.69	112.1	97.42
background	110.23	85.87	113.16	122.07	123.93	125.17	97.97
background	125.49	91.67	111.27	125.85	125.77	125.39	117.01
background	104.81	78.08	99.59	109.27	113.54	109.49	103.54
background	103.85	84.43	98.51	96.69	101.62	114.25	100.56
background	122.1	90.25	116.81	127.98	120.48	131.62	130.61
background	103.93	81.31	89.92	87.92	85.17	76.18	91.44
background	111.59	87.45	113.59	113.52	120.5	121.11	100.21
background	117.11	89.77	123.37	115.22	118.78	125.11	109.31
background	116.58	85.74	122.64	114.73	119.21	116.18	119.24
background	114.89	89.69	117.45	112.63	122.93	123.02	116.21
background	121.62	93.55	115.79	120.99	125.27	124.2	118.25
background	101.54	84.25	95.74	84.51	81.75	81.98	66.98
background	119.9	94.43	121.92	125.55	126.86	128.53	131.39
background	120.51	91.55	117.34	119.14	118.74	124.78	116.07
background	109.92	86.89	112.61	120.6	121.72	109.75	111.75
background	86.21	69.69	79.16	83.09	81.26	77.98	84.86
background	112.5	86.61	112.02	125.02	128.84	130.13	110.5
background	114.74	88.43	112.02	115.7	120.55	128.12	105.77
background	100.55	80.45	104.84	97.77	103.69	105.34	82.12
background	116.78	88.03	107.39	120.17	123.97	112.73	141.11
background	105.97	89.22	103.5	109.62	99.14	106.81	109.9
background	128.36	95.72	127.69	125.98	126.96	126	113.39
background	110.76	87.31	118	112.45	119.11	122.21	104.18
background	122.38	96	118.78	123.24	127.06	111.97	120.03
background	120.66	89.42	440.17	141.98	143.77	131.69	134.08
background	119.14	90.86	91.44	105.4	102.71	98.78	125.11
background	95.59	81.06	86.76	76.74	80.53	89.57	66.08
background	114.28	88.94	114.5	118.79	118.91	129.06	109.57
background	111.87	87.19	115.45	117.92	120.6	124.33	108.28
background	109.31	83.69	113.69	119.6	121.36	122.13	113.07
background	96.84	74.4	91.07	79.98	85.34	83.01	66.6
background	113.57	86.73	117.74	106.69	111.11	112.18	113.12
background	111.6	88	103.16	103.7	107.44	104.89	102.64
background	114.79	91.17	113.98	111.6	114.23	115.32	114.53
background	118.08	91.72	122.6	113.83	119.98	126.1	102.98
background	119.01	94.96	110.93	110.79	99.85	103.36	103.55
background	91.6	69.34	82.43	87.98	86.08	94.41	84.6
background	105.47	80.66	95.79	101.5	98.74	99.88	107.55
background	102.73	79.79	89.14	93.83	94.91	86.31	76.18
background	109.55	86.91	105.52	102.53	103.11	104.93	93.9
background	104.02	80.83	89.67	88.78	84.63	89.11	100.58
background	103.01	85.29	97.92	87.27	90.12	97.87	74.1
background	103.12	84.33	100.89	95.69	102.89	101.12	89.93
background	101.12	81.93	98.66	100.69	104.94	98.81	94.56
background	107.22	83.98	107.64	116.64	119.45	124.23	116.05
background	123.74	93.42	120.83	122.94	124.81	123.75	129.07
background	104.12	81.85	94.53	91.9	100.2	102.84	105.16
background	98.68	77.04	87.93	78.2	83.11	84.28	65.55
background	110.23	81.93	100.03	106.88	109.32	107.52	93.77
background	97.29	83.87	98.76	93.16	96.4	97.47	82.3
background	106.71	83.52	99.7	106.07	107.12	109.4	105.9
background	99.54	78.79	96.81	99.37	105.85	101.6	97.17
background	117.19	92.56	104.63	105.79	107.16	103.11	122.61
background	114.03	86.99	106.73	116.46	119.29	112.68	123.87
background	106.05	86.84	100.83	108.3	138.36	107.57	111.98
background	110.56	84.94	112.07	121.77	125.14	128.35	96.02
background	107.95	85.19	107.98	100.33	105.75	106.76	97.11
background	115.93	89.62	110.96	119.55	123.21	114.91	122.43
background	111.77	87.22	111.47	121.26	124.41	125.06	114.38
background	105.52	81.69	95.69	99.75	102.3	104.33	92.96
background	117.87	89.98	112.3	120.08	118.12	116.69	113.19
background	112.38	83.06	106.33	101.01	106.83	105.9	111.02
background	114.63	85.17	113.31	119.4	122.41	126.66	119.22
background	102.83	81.47	106.1	100.63	99.24	102.43	92.56
background	112.93	88.89	114.41	110.12	119.8	129.57	90.98
background	88.43	73.79	82.25	80.07	81.9	75.83	94.73
background	100.18	77.87	100.28	92.89	93.67	103.06	78.23
background	115.39	88.33	118	114.26	120.02	118.99	100.12
background	112.38	86.6	113.69	121.62	126.71	114.86	108.41
background	125.19	93.29	127.14	119.17	120.02	122.46	125.39
background	98.53	79.29	93.17	100.33	104.07	96.94	106.6
background	115.77	87.4	116.51	111.45	115.9	118.4	123.4
background	102.46	80.08	94.73	97.12	105.27	111.74	86.15
background	117.8	91.6	110.53	125.7	117.4	110.69	145.22
background	95.65	74.74	80.2	81.98	83.49	73.37	86.94
background	108.56	86.76	107.02	102.53	99.88	103.49	96.73
background	123.11	92.33	119.5	126.64	127.64	129.57	132.56
background	117.8	88.28	107.83	104.25	108.76	108.05	114.25
background	115.85	88.36	111.79	123.95	125.72	122.12	118.71
background	114.86	88.35	114.66	123.06	125.77	128.71	118.99
background	94.3	77.32	86.1	89.95	91.07	94.61	92.78
background	103.32	82.88	96.5	94.81	100	103.67	107.92
background	123.01	94.58	121.8	121.64	124.45	124.63	117.36
background	118.79	90.46	123.7	116.12	120.35	122.58	112.69
background	116.71	90.53	122.36	115.7	121.93	125.65	106.89
background	103.9	80.5	101.72	142.36	111.45	106.79	102.73
background	121.95	95.37	120.89	130.96	125.6	112.64	133.4
background	99.62	77.55	95.6	103.19	110.61	106.08	87.59
background	120.25	92.79	114.78	122.6	125.82	115.83	134.86
background	113.27	88.73	108.3	104.08	107.74	116.73	88.78
background	98.88	81.54	94.91	94.13	100.58	101.4	101.11
background	120.84	94.84	109.5	113.57	101.07	105.88	105.95
background	114.96	91.17	111.12	110.35	118.53	113.14	106.46
background	91.14	73.6	85.5	79.69	81.06	90	65.52
background	119.31	90.46	107.5	112.38	109.47	114.79	110.56
background	105.26	85.06	101.17	106.74	107.42	107.9	107.5
background	115.36	89.9	119.52	115.36	120.1	118.46	111.52
background	110.71	85.82	109.59	107.83	105.34	104.94	95.12
background	107.4	80.79	105.85	96.55	101.98	106.76	84.5
background	83.75	69.29	79.57	73.82	76.84	74.83	56.2
background	124.63	96.55	124.6	124.13	126.35	125.93	120.08
background	105.54	79.69	88.76	100.4	108.18	126.02	97.83
background	112.68	88.26	110.13	111.5	118.15	124.83	105.59
background	116.68	90.63	113.87	120	123.5	125.31	127.11
background	118.76	90.46	118.21	123.02	125.04	125.09	111.22
background	99.67	78.78	96.05	103.8	106.4	106.08	99.29
background	101.52	75.65	86.5	82.26	83.02	86.43	79.79
background	115.98	87.83	104.02	104.89	110.17	104.88	118.18
background	102.43	84.43	98.53	95.11	102.94	107.29	85.01
background	125.95	93.95	124.08	127.04	127.9	127.44	132.48
background	110.18	86.41	110	111.22	116.03	121.75	104.48
background	128.79	95.32	125.62	129.9	131.6	122.91	130.71
background	118.94	92.81	117.98	112	119.16	117.9	134.03
background	107.59	82.81	97.42	104.86	109.19	105.39	107.75
background	122.51	92.66	117.64	122.18	126.71	131.93	129.77
background	123.39	95.79	119.62	124.81	127.59	127.7	132.91
background	111.98	89.7	112.86	117.52	119.97	111.62	118.3
background	115.57	86.84	114.2	125.79	123.8	126.51	110.5
background	96.13	75.16	95.83	94	98.05	104.03	94.94
background	110.6	88.51	113.77	114.18	119.32	123.97	108.96
background	117.39	90.23	124.38	116.53	119.12	121.5	131.37
background	116.64	89.02	120.76	114.98	115.57	118.26	122.83
background	123.79	93.93	126.79	128.53	130.5	127.88	129.44
background	111.77	86.79	111.16	126.05	128.05	133.02	114.89
background	108.35	86.83	104.03	111.32	104.78	106	114.2
background	120.64	92.56	124.68	141.12	144.2	133.45	139.21
background	112.93	85.42	112.51	124.98	127.93	130.58	113.8
background	112.81	85.98	113.93	122.17	125.19	131.29	110.98
background	124.98	93.74	111.04	124.31	124.31	123.69	137.59
background	109.04	87.97	107.54	113.44	117.29	111.12	113.72
background	119.32	89.45	113.52	120.56	121.57	113.59	127.98
background	108.35	79.47	99.07	107.06	98.6	98.89	114.64
background	107.29	82.99	105.55	104.48	104.28	107.19	115.4
background	90.07	69.7	80.61	85.85	85.85	82.53	77.8
background	117.24	91.39	121.65	117.02	118.55	129.24	112.23
background	99.85	81.09	101.34	103.77	105.49	113.37	106.83
background	118.05	92.3	118.91	122	123.11	122.43	105.32
background	123.82	95.54	123.98	122.3	128.15	123.82	112.46
background	116.25	89.64	111.85	119.39	110.73	127.26	117.65
background	104.93	83.17	109.11	104.86	108.03	119.14	109.98
background	110.79	84.55	105.36	107.83	106.07	103.26	98.28
background	101.45	72.46	85.37	94.86	87.98	84.91	111.79
background	93.95	74.58	91.67	83.7	85.82	82.02	80.38
background	69.8	62.58	67.74	62.53	67.45	60.12	56.48
background	103.72	81.26	93.39	91.4	98.93	107.95	97.49
background	114.58	90.64	110.73	108.68	103.37	107.59	113.55
background	110.41	90.83	110.46	108.26	100.38	103.14	101.67
background	108.35	85.06	106.93	119.21	121.75	123.79	92.08
background	112.18	87.31	109.07	115.72	114.96	115.14	115.45
background	100.18	285.77	98.99	95.11	100.98	102.96	79.67
background	111.02	86.18	113.52	123.82	127.42	115.02	100.45
background	104.83	82.08	100.18	102.43	104.41	107.14	84.02
background	117.72	89.26	118.48	117.5	124.64	132.5	110.58
background	115.24	93.4	114.3	132.96	123.19	119.67	137.27
background	107.29	81.31	99.93	105.16	109.09	97.09	105.42
background	103.32	79.82	97.29	103.04	104.53	102.38	107.52
background	109.62	85.8	109.67	115.49	117.69	119.98	99.88
background	115.57	85.17	101.19	113.06	109.8	116.74	110.43
background	112.1	89.7	120.08	111.95	119.24	122.13	107.29
background	105.06	78.21	93.62	98.61	97.24	91.12	99.09
background	108.13	86.48	101.11	107.64	108.03	110.68	113.42
background	115.49	90.6	117.16	122.31	118.33	123.14	111.11
background	117.47	92.38	125.19	111.31	121.57	129.09	107.16
background	116.93	86.74	109.83	117.44	118.61	122.86	117.37
background	127.64	96.2	104.64	121.19	119.52	112.05	134.36
background	117.49	90.78	120.41	114.68	117.65	120.05	108.5
background	114.3	84.61	99.17	106.1	105.75	108.45	107.17
background	116.55	85.59	112.84	122.88	125.79	116.53	116.76
background	87.01	73.79	82.68	82.94	85.22	86	81.88
background	106.15	88.21	110.2	110.12	115.04	120.08	101.57
background	103.83	77.62	88.3	91.64	95.07	96.45	98.25
background	115.29	88.63	111.52	125.69	125.29	128.86	119.55
background	115.06	89.45	108.98	118.56	118.88	111.47	141.39
background	117.64	92.84	124.21	117.06	111.5	119.88	127.32
background	115.57	90.64	117.21	113.29	117.52	117.32	117.19
background	77.67	72.05	75.34	66.26	69.36	68.07	65.72
background	102.35	79.45	100.5	99.65	102.15	115.11	97.4
background	101.12	81.11	91.24	101.49	101.32	90.31	84.02
background	109.74	82.17	106.05	101.67	145.39	95.79	91.22
background	128.28	101.22	127.02	125.72	128.12	132.07	122.25
background	108.55	89.45	114.66	110.3	117.6	119.19	100.41
background	114.36	88.31	116.43	124.45	126.48	124.81	115.98
background	106.35	84.79	91.93	101.54	96.71	94.74	99.72
background	102.83	77.31	99.31	107.64	102.78	111.85	92.36
background	96.74	73.12	90.68	100.5	95.36	100.81	91.64
background	118.36	86.58	114.31	119.14	112.48	115.4	118.76
background	117.97	92.07	110.38	121.44	125.36	116.76	125.79
background	100.83	82.28	91.06	83.29	88.81	91.54	75.44
background	118.69	91.16	113.27	118.45	120.3	118.91	119.93
background	100.99	83.29	99.34	105.11	106	105.04	110.56
background	109.36	81.98	110.1	121.67	122.53	122.12	114.83
background	125.87	92.3	119.17	124.91	126.21	130.79	111.83
background	107.36	83.27	99.14	99.01	105.49	103.16	76.64
background	111.83	86.13	111.11	123.57	127.16	125.59	116.69
background	109.16	83.67	105.75	105.45	104.51	110.56	93.67
background	98.89	80.25	91.12	98.5	102.79	102.89	114.69
background	114.41	86.71	112	123.85	126.26	134.56	113.39
background	113.6	85.83	111.79	113.16	117.22	122.36	103.14
background	117.79	91.97	121.27	117.74	123.88	130	110.38
background	116.25	87.93	108.71	104.89	102.94	108.94	102.15
background	108.28	90.12	121.98	119.98	120.94	125.65	132.94
background	105.26	85.85	111.02	109.14	113.24	121.87	97.5
background	108.91	86.96	101.14	94.5	85.97	90.86	77.5
background	117.74	91.9	128.55	117.42	121.54	127.79	126.17
background	89.82	75.79	81.14	77.29	79.67	74.86	67.45
background	110.13	84.38	114.41	121.97	127.01	129.88	97.55
background	107.22	81.02	97.24	97.59	100.74	97.98	99.21
background	116.53	91.74	116.41	112.76	122.36	120.2	109.49
background	118.5	92.78	121.17	119.49	126.2	134.26	109.49
background	109.4	86.88	106.38	97.34	95.55	98.94	108.15
background	126.78	95.45	123.87	128.79	129.31	128.38	119.77
background	101.37	83.83	97.52	98.03	99.06	100.17	88.36
background	98.33	78.6	96.45	99.14	102.23	98.31	101.11
background	119.01	90.63	115.95	124.6	122.2	118.76	120.31
background	97.17	77.83	93.92	92.4	90.98	99.01	88.02
background	119.72	89.69	126.45	117.32	115.14	122.4	118.03
background	121.14	92.61	124.2	118.2	120.26	124.02	123.52
background	100.46	79.19	93.67	84.56	91.19	90.81	84.86
background	106.68	83.19	108.79	98.03	104.05	107.8	92.17
background	111.11	89.64	111.55	101.49	109.12	110.45	117.04
background	115.79	87.67	116.99	119.29	123.14	127.31	103.88
background	101.8	79.29	88.48	90.38	87.36	90.31	71.17
background	105.79	78.02	96.88	103.95	109.88	114.23	105.47
background	112.05	85.82	114.3	120.45	124.08	128.4	113.49
background	112.18	89.37	113.64	113.75	106.1	101.57	110.07
background	115.97	86.58	121.27	115.98	120.83	123.75	103.6
background	104.45	85.02	109.54	105.72	109.97	112.71	91.65
background	116.46	86.25	113.88	123.07	124.86	128.55	121.42
background	114.21	89.29	111.21	119.92	123.98	121.95	111.19
background	108.26	83.72	110.23	125.32	128.35	127.83	114.83
background	103.47	81.59	95.11	102.96	99.14	102.84	108.03
background	108.38	91.92	116.64	107.7	118	129.01	96.61
background	108.23	80.83	98.64	111.36	106.3	103.59	97.7
background	104.71	85.9	102.36	106.53	95.77	102	99.17
background	99.34	77.32	90.4	93.75	94	96.98	109.59
background	117.29	87.74	104.5	99.74	105.02	106.13	128.66
background	106.93	82.68	112.68	118.51	121.82	127.83	111.17
background	103.57	81.79	109.12	104.66	110.99	115.88	102.31
background	116.58	87.6	118.89	113.06	111.9	114.31	113.72
background	112.73	83.16	112.53	122.99	126.45	128.56	104.79
background	100.79	73.37	78.93	86.66	79.06	83.7	82.25
background	110	86.89	114.68	111.65	114.79	120.86	100.84
background	128.81	98.12	116.02	126.66	124.55	113.27	135.16
background	117.6	90.26	110.68	120.35	121.79	123.59	124.56
background	111.27	83.21	111.67	124.3	126.81	128.18	122.53
background	115.55	88.28	110.78	121.22	125.36	128.99	114.13
background	100.86	86.02	103.27	91.74	99.42	104.69	82.6
background	102.94	79.42	96.58	103.52	108.05	92.84	85.07
background	103.04	77.67	99.37	96.35	104.15	102.15	91.92
background	120.73	92.21	123.06	118.5	124.08	130.4	116.21
background	110.81	84.74	108.96	116.79	119.02	119.02	106.07
background	99.31	76.93	90.55	102.51	101.87	102.48	99.44
background	101.79	83.88	107.52	103.98	109.62	117.4	97.37
background	116.6	89.7	114.33	119.67	123.4	130.71	105.5
background	101.19	79.29	96.63	102.02	106.02	99.31	108.12
background	100.93	81.19	106.66	105.31	108.33	117.67	100.3
background	123.19	89.64	118.12	141.79	142.94	132.33	131.95
background	117.37	89.01	120.26	109.65	114.46	115.07	129.49
background	101.59	79.39	95.85	101.9	102.84	95.07	91.72
background	116.6	90.64	123.92	115.42	122.28	125.34	121.36
background	104.4	84.03	111.4	106.6	111.8	120.18	99.8
background	110.56	83.95	97.17	111.16	105.14	110.36	107.26
background	109.92	84.81	102.69	101.44	107.07	103.79	105.36
background	115.06	90.3	125.7	117.02	120.58	128.73	125.07
background	104.78	79.27	93.07	99.64	101.16	107.5	96.25
background	109.04	88.12	107.85	111.5	103.9	110.78	113.54
background	109.49	82.13	102.31	113.29	112.66	102.03	114.33
background	104	79.34	94.45	103.72	102.43	102.46	99.9
background	118.51	90.28	109.04	118.26	125.01	121.32	118.6
background	114.79	90.43	110.21	116.94	119.44	124.38	114.63
background	121.97	90.13	109.45	132.41	133.79	126.48	137.44
background	92.81	76.86	86.3	87.93	92.28	97.75	94.36
background	108.43	84.46	108.4	118.58	122.2	109.65	112.12
background	125.93	95.83	119.62	126.17	128.88	130.99	125.8
background	102.02	77.65	92.71	102.4	106.08	92.07	97.83
background	120.71	93.06	113.01	123.72	125.29	120.76	118.88
background	111.97	84.46	105.59	95.49	106.35	117.39	93.87
background	116.69	85.02	110.36	110.69	104.61	112.21	92.63
background	114.4	88.31	115.42	122.69	124.13	125.5	109.37
background	110.15	85.12	110.17	123.37	126.83	118	110.55
background	107.64	83.82	101.7	110.43	111.11	102	116.69
background	112.48	87.9	114.81	107.67	114.61	125.24	104.93
background	128.07	96.05	125.06	119.47	119.64	124.13	135.95
background	117.04	91.02	116.98	114.36	117.83	119.02	121.11
background	97.62	80.25	106.03	95.93	99.54	116.21	86.99
background	102.66	78.12	94.46	91.07	88.3	102.78	69.02
background	124.31	98.08	160.08	131.19	126.76	113.42	145.55
background	122.5	92.88	123.42	122.13	236.5	123.69	118.69
background	114.26	89.8	110.21	112.73	116.02	105.07	112.36
background	110.02	87.74	111.57	105.98	111.32	122.25	90.93
background	86	74.13	84.43	83.77	85.49	90.58	84.83
background	115.97	92.81	110.58	101.31	104.91	111.95	81.44
background	97.47	72.3	94.58	89.44	97.44	100.28	81.8
background	111.5	86.31	111.47	123.95	125.54	125.87	119.67
background	106.5	83.26	99.7	100.99	96.25	108.1	90.35
background	116.07	86.99	112.45	126.71	129.36	126.99	115.02
background	115.29	86.45	104.78	107.07	108.38	117.92	112.89
background	104.51	86.48	102.98	105.06	108.18	110.74	110.26
background	130.6	98	124.41	127.42	115.98	110.96	116.13
background	101.39	84.51	98.73	99.24	105.59	109.39	87.14
background	99.22	78.66	96.55	95.85	101.29	96.36	93.04
background	91.88	74.1	88.53	86.66	93.79	91.67	70.61
background	111.5	85.59	114.4	126.41	125.07	126.68	109.22
background	107.79	84.18	111.45	119.54	123.07	125.67	119.26
background	106.81	84.74	109.09	103.27	98.91	101.95	102.86
background	109.82	89.32	113.27	115.97	120.81	128.38	94.35
background	108.07	84.76	109.34	123.65	125.44	124.78	116.2
background	110.33	86.79	106.98	113.95	103.69	109.24	103.59
background	119.17	90.91	122.08	115.67	120.66	134.83	110.93
background	110.08	85.37	113.01	123.22	124.36	113.8	119.77
background	80.6	67.24	75.9	79.12	77.14	74.3	69.32
background	113.83	87.12	113.9	120.46	115.47	117.12	114.2
background	103.29	84.88	106.91	113.01	113.79	98.13	111.22
background	111.29	87.04	106.38	109.75	112.58	115.65	113.29
background	109.47	84.18	104.83	97.72	94.69	96.26	93.09
background	116.99	92.15	113.42	109.21	114.23	115.55	113.02
background	119.07	90.94	127.11	120.74	122.31	125.19	131.36
background	115.62	92.66	123.19	116.83	125.04	126.89	129.24
background	127.07	95.54	116.38	126.55	125.65	119.92	126.79
background	114.91	88.79	110.83	109.65	112.36	114.98	112.53
background	108	85.31	106.89	99.8	93.52	98.89	96.56
background	91.36	70.96	84.55	88.02	89.52	81.55	81.42
background	102.81	78.74	94.38	106.81	105.12	105.12	91.34
background	110.89	86.55	110.3	112.26	117.4	120.15	86.18
background	125.62	92.61	119.9	128.3	129.65	136.28	125.55
background	115.31	90.05	120.58	109.31	113.67	128.43	105.07
background	110.45	88.74	105.39	111.44	113.16	112.63	117.82
background	103.57	82.83	108.43	104.12	111.39	113.64	99.72
background	126.74	101.12	129.47	124.3	125.88	126.99	122.05
background	94.48	75.19	174.74	101.16	92.18	84.41	115.32
background	113.92	87.54	113.57	126.12	130.99	128.07	111.54
background	114.35	88.43	110.05	105.52	111.49	113.29	104.05
background	104.2	79.6	99.6	110.61	110.13	110.35	98.46
background	90.63	69.14	75.47	76.08	74.23	71.92	63.5
background	103.02	79.98	93.22	96.74	92.69	98.05	94.18
background	118.58	91.09	116.33	125.07	129.55	121.92	126.61
background	90.76	74.2	94.45	89.75	75.83	85.21	74.38
background	115.16	91.24	109.74	119.57	118.64	119.75	138.91
background	111.97	85.26	108.26	121.02	125.11	123.54	104.23
background	101.37	84.51	98.51	96.98	100.53	103.34	92.78
background	117.24	89.92	111.42	116.69	118.84	118.35	120.6
background	116	88.76	122.83	106.26	115.44	124.25	107.06
background	113.42	89.27	106.88	96.08	109.65	114.31	112.68
background	108.89	87.87	111.39	113.07	120.3	120.56	100
background	99.31	76.45	99.02	100.73	98.36	99.83	83.75
background	104.35	84.26	103.69	94.5	99.49	103.52	79.54
background	122.07	92.53	121.55	116.4	122.38	124.89	126.89
background	90.66	73.02	82.12	87.59	87.82	85.5	99.9
background	99.98	79.26	94.4	102.76	98.6	105.01	96.51
background	103.88	84.2	102.88	109.75	108.69	102.45	90.26
background	115.77	88.96	112.5	119.69	123.02	118.08	115.09
background	105.8	80.2	100.41	104.02	101.75	110.66	91.45
background	116.93	92.53	119.09	111.92	117.24	113.39	115.32
background	101.72	75.44	99.54	95.16	98.84	98.21	96.51
background	121.85	94.5	126.13	124.91	108.68	122.56	122.3
background	115.93	90.84	117.06	114.96	121.4	133.92	103.21
background	112.12	84.63	112.5	124.69	127.52	120.13	103.44
background	95.57	78	94.99	93.8	95.67	106.53	93.59
background	124.08	91.92	118.08	127.52	127.97	119.77	128.36
background	106.98	85.7	116.12	112.08	118.28	122.23	97.4
background	118.73	93.42	115.14	120.17	117.34	116.89	122.84
background	107.11	83.44	101.49	104.12	104.88	109.42	94.96
background	118.33	89.67	115.16	123.49	126.45	125.83	113.72
background	111.98	86.45	114.96	124.48	127.29	123.39	115.9
background	117.16	88.86	111.62	118.18	122.73	124.68	118.12
background	114.83	85.82	113.8	124.38	126.74	116.86	116.6
background	116.89	89.09	116.64	116.88	122.89	125.79	113.79
background	121.83	91.4	115.42	124.33	128.74	123.31	119.09
background	99.95	78.38	94.6	98.03	106.48	102.05	100.86
background	107.59	79.34	96.55	95.55	107.04	99.79	100.76
background	107.57	83.8	102.74	107.85	100.03	104.66	96.63
background	113.39	89.83	118.53	111.82	107.57	111.14	118.13
background	100.26	78.5	92.64	91.98	99.16	85.22	67.59
background	105.83	84.56	100.58	106.33	107.67	105.5	115.69
background	104.15	79.7	96.07	107.27	107.45	105.97	98.13
background	116.76	88.69	100.41	117.8	121.09	124.25	125.87
background	128.38	97.29	106.81	122.51	120.55	115.62	136.07
background	102.1	84.6	104.41	107.07	105.7	112.5	88.28
background	101.62	81.36	104.2	95.22	100.78	103.02	100.78
background	115.14	89.31	113.8	118.93	119.59	113.55	114.02
background	113.62	86.3	113.31	125.67	127.17	128.98	120.33
background	123.72	93.79	116.66	125.64	112.76	107.4	134.99
background	106.89	83.09	101.37	97.44	105.47	108	89.01
background	95.19	71.82	87.47	93.06	95.77	92.4	89.57
background	112.05	86.31	105.11	117.16	116.88	117.67	113.82
background	113.04	88.23	116.69	123.88	124.83	116.58	126.71
background	123.59	93.11	118.64	126.79	126.96	127.14	115.77
background	116.51	93.59	98.48	109.4	112.93	101.04	115.34
background	91.12	75.02	84.26	85.62	89.52	78.18	69.47
background	119.21	94.35	111.83	120.64	120.53	111.47	133.04
background	115.55	85.6	112.51	124.45	128.58	131.7	122.2
background	108.46	84.23	108.84	116.69	105.44	115.09	102.88
background	97.69	77.19	92.63	92.76	101.67	93.98	82.61
background	123.93	93.07	120.51	124.5	128.18	129.93	137.59
background	123.27	93.72	125.57	117.85	119.04	123.64	124.45
background	110.84	86.76	102.68	113.47	114.23	107.65	122.03
background	119.9	89.77	117.93	113.12	113.93	123.65	103.93
background	101.01	78.6	93.87	96.55	102.58	105.93	88.88
background	112.35	87.32	106.28	108.99	112.74	114.91	110.56
background	126.51	95.54	125.87	126.93	124.08	116.53	137.82
background	96.89	75.74	96.05	84.43	93.85	94.36	82.02
background	103.75	84.53	111.19	105.57	114.45	119.09	95.92
background	100.83	78.41	106.05	98.21	100.61	107.11	93.97
background	112.17	87.74	115.42	107.64	113.59	125.54	112.78
background	111.24	86.94	107.39	117.01	116.53	112.99	121.74
background	121.4	91.49	118.26	124.25	125.59	128.81	125.39
background	104.86	84.18	104.64	97.19	98.21	101.92	92.73
background	115.26	89.14	124.48	114.43	118.88	122.86	124.4
background	114.78	84.55	117.17	112.69	126.07	131.7	121.21
background	108.07	83.72	110.51	121.04	121.59	124.88	110.48
background	109.26	86.98	107.24	111.49	106.6	114	119.62
background	109.98	87.16	115.83	112.3	117.98	122.93	94.03
background	122.41	92.23	116.74	121.88	121.55	128.3	116.55
background	111.97	89.79	112.15	108.68	110.21	117.55	86.26
background	110.21	87.32	117.02	112.74	118.26	124.08	100.53
background	118.96	91.74	119.75	118.84	120.63	127.65	108.31
background	125.55	95.52	116.79	124.26	124.81	118.2	132.86
background	126.3	97.57	115.87	133.09	121.39	118.08	142.51
background	116.88	88.56	103.93	111.32	116.61	101.06	117.79
background	110.33	86.38	112.25	124.94	127.64	126.76	96.53
background	115.22	88.25	113.82	123.44	123.82	126.91	116.28
background	156.25	106.55	130.28	140.21	140.88	138.25	122.08
background	95.82	76.64	98.21	79.72	91.14	88.64	86.64
background	115.59	85.62	111.59	107.27	111.69	110.02	96.76
background	116.73	88.89	122.5	117.37	122.36	126.38	125.44
background	114.71	89.09	110.89	119.49	121.54	125.92	112.93
background	101.92	78.6	84.61	92.21	90.07	82.66	99.74
background	119.52	91.7	107.21	112.79	111.45	100.51	120.51
background	111.77	90.17	109.64	118.17	116.86	111.04	120.38
background	112.26	87.12	97.16	117.14	119.37	126.03	123.88
background	88.28	71.85	78.41	89.57	85.87	80.2	89.09
background	102.45	82.05	100.36	94.93	95.67	106.56	83.52
background	108.08	88.33	102.48	110.51	99.21	109.37	113.29
background	125.62	95.67	121.32	126.63	129.82	127.82	121.83
background	84.38	71.45	71.4	76.99	69.01	73.83	72.02
background	84.25	75.65	79.45	79.79	76.84	77.19	82.56
background	84.76	69.93	72.89	68.99	71.5	70.78	54.64
background	112.96	85.98	93.97	100.64	98.05	89.95	107.97
background	114.28	85.45	99.85	107.07	111.7	100.23	126.83
background	116.83	86.63	113.6	123.47	123.09	126.89	118.84
background	87.67	76.26	83.22	88.51	87.59	90.08	90.03
background	118.26	87.54	104.17	109.01	107.39	113.69	116.71
background	110.43	88.43	115.95	113.09	120.93	123.67	100.38
background	106.46	81.09	108.84	99.55	103.09	109.02	85.06
background	111.24	87.64	118.07	110.63	117.6	125.7	102.28
background	116.89	90.51	119.19	123.83	122.08	117.59	107.42
background	109.31	88.43	105.82	102.45	105.26	109.75	89.79
background	109.87	81.72	101.75	106.93	104.48	112.89	96.46
background	126.69	93.04	123.98	123.67	123.82	129.62	127.75
background	114.94	85.24	109.8	110.94	115.14	109.19	107.6
background	109.79	90.08	113.59	111.72	105.19	108.98	94.84
background	119.07	92.28	127.98	118.66	119.92	123.92	122.21
background	73.92	60.46	66.07	62.61	63.09	64.93	47.32
background	118.26	88.76	103.5	110.2	114.64	111.45	109.79
background	99.29	78.31	94.17	99.77	104.38	96.71	83.75
background	118.48	88.51	115.19	125.21	125.12	122.05	117.85
background	114.53	86.86	113.09	126.79	128.51	129.9	111.11
background	84.74	70.55	79.04	82.99	84.03	89.59	63.9
background	105.6	79.4	102.2	102.02	97.37	94.5	116.45
background	96.43	79.52	88.79	92.81	84.86	90.71	99.12
background	112.03	84.93	111.22	118.5	118.64	122.08	116.35
background	100.96	81.97	88.99	95.37	100.23	90.2	101.26
background	126.08	94.45	124.79	125.39	130.21	128.21	132.69
background	103.98	80.12	94.31	100.55	97.21	104.13	104.17
background	118.73	93.54	109.88	113.7	99.45	106.64	124.21
background	100.48	77.9	95.19	99.52	102.98	95.64	95.57
background	95.26	71.21	81.75	92.94	88.46	87.87	88.17
background	99.04	83.6	92.45	94.46	88.71	90.46	94.69
background	111.11	85.8	110.46	122.99	127.59	131.36	114.84
background	107.49	85.83	102.58	109.87	108.21	112.18	111.74
background	126.73	95.6	112.08	122.4	119.29	112.12	130.46
background	115.09	89.6	110.88	119.5	121.65	120.76	119.72
background	109.12	86.38	105.31	100.2	109.44	108.99	89.87
background	121.59	94.63	124.66	118.86	127.97	124.71	118.63
background	87.77	70.41	91.9	77.85	68.93	74.26	77.02
background	117.29	91.27	109.88	117.07	123.09	117.4	114.41
background	87.04	71.88	78.66	76.99	83.5	85.75	66.58
background	116.48	90.03	117.54	115.36	115.93	120.36	128.05
background	123.67	94.46	123.85	122.18	124.45	122.17	111.8
background	111.87	87.93	110.58	121.06	122.21	124.63	116.74
background	118.86	93.02	125.06	116.56	122.73	124.18	132.05
background	120.91	90.55	109.97	122.05	119.92	116.46	136.5
background	90.63	75.27	80.64	76.28	84.2	86.78	65.64
background	101.88	83.21	103.8	107.16	109.72	106.66	87.19
background	103.54	80.2	91.97	95.4	97.57	94.48	79.06
background	117.5	87.5	113.77	114.79	117.34	112.25	118.02
background	91.06	73.87	89.45	90.45	86.71	103.09	85.07
background	110.74	85.65	111.83	119.19	123.92	125.75	107.67
background	115.21	91.19	110.33	116.05	118.53	111.88	104.25
background	101.79	81.32	96.99	95.64	102.33	95.55	95.45
background	110.31	86.25	111.54	124.86	125.55	131.01	117.09
background	106.5	84.78	100.51	106.89	108.89	113.92	120.89
background	123.44	93.69	123.26	121.5	126.02	125.32	121.97
background	101.59	79.11	100.35	102.45	105.97	98.33	88.02
background	112.38	86.71	109.7	112.07	117.77	108.4	103.75
background	103.93	81.12	98.83	98.74	102.43	102.93	92.98
background	108.58	86.76	103.32	98.26	103.87	99.42	91.11
background	109.52	80.71	111.29	102.69	100.21	105.17	105.87
background	122.99	93.97	123.83	121.31	123.27	122.81	125.32
background	102.81	78.86	97.29	99.87	97.19	92.28	85.27
background	116.98	90.56	109.47	120.43	120.84	117.17	126.17
background	105.34	82.94	98.91	104.38	103.82	101.45	101.24
background	105.95	84.63	99.97	104.91	106.83	110.51	107.92
background	98.21	80.88	89.77	81.88	87.14	90.58	74.66
background	125.37	93.69	122.99	125.87	121.59	126.33	117.21
background	101.47	83.36	108.28	96.51	99.65	99.49	106.45
background	80.25	67.29	70.17	77.45	81.7	79.54	84.31
background	96.36	75.82	86.58	94.41	80.31	84.64	88.23
background	87.87	74.25	80.15	74.43	80.03	80.99	77.8
background	92.91	72.31	79.4	92.02	83.9	84.12	85.77
background	114.28	88.5	113.97	117.62	121.9	111.88	108.05
background	113.49	90.03	108.98	110.86	104.88	116.21	117.42
background	69.88	62.08	60.45	59.69	61.12	62.5	48.25
background	118	94.69	109.83	109.85	100.93	106.66	116.56
background	111.42	85.62	112.94	122.46	123.72	114.6	119.55
background	116.23	84.88	104.41	106.66	108.94	106.41	108.15
background	106.51	80.31	100.61	103.26	107.26	101.5	92.1
background	87.72	69.42	74.56	75.01	65.06	59.98	55.5
background	112.4	90.08	105.55	101.37	95.54	98.46	85.95
background	114.2	90.3	117.27	118.64	120.61	121.36	111.47
background	103.47	86.41	104.05	109.82	97.65	107.37	113.77
background	110.13	84.91	100.26	102.64	108.41	104.46	88.31
background	117.45	90.36	117.79	114	115.57	118.89	111.19
background	103.22	80.17	96.55	93.62	96.86	90.91	84.13
background	109.26	83.72	98.26	100.78	104.48	102.5	111.47
background	118.08	90.64	110.74	122.25	125.72	125.95	119.6
background	115.69	88.3	102.41	105.93	106.21	107.16	116.66
background	123.57	92.93	114.64	121.22	121.79	120.96	122.6
background	104.51	82.73	100.68	97.69	100.23	99.34	103.26
background	73.9	63.77	61.69	66.35	62.2	64.84	67.47
background	110.58	85.74	110.73	124.55	128.99	126.63	113.29
background	106.93	80.83	101.52	111.87	106.58	111.93	113.16
background	115.32	88.26	112.41	125.72	131.04	135.09	114.23
background	114.05	87.45	108.18	105.95	113.44	114.93	108.35
background	114.88	87.31	115.16	122.83	124.51	123.54	118.5
background	101.24	80.53	101.77	92.91	102.69	105.87	87.29
background	101.67	74.61	90.71	93.34	89.07	84.2	107.72
background	122.25	93.82	123.45	119.9	126.07	125.17	119.42
background	98.26	78.48	94.15	102.41	100.26	104.98	119.57
background	112.79	89.7	110.94	120.98	120.13	119.16	125.07
background	77.01	63.19	68.25	69.65	73.42	69.9	71.17
background	110.2	84.51	110.66	121.7	120.83	124.41	111.52
background	111.21	84.02	114.03	118.58	123.21	127.24	105.34
background	111.47	84.45	110.38	123.16	126.69	122.43	120.46
background	111.14	88.93	113.04	112	119.12	123.92	99.14
background	115.57	91.02	121.77	113.62	118.55	121.06	119.39
background	98.63	78.33	94.43	94.68	101.47	93.11	75.64
background	114.69	90.48	118.03	115.32	124.28	119.97	109.27
background	118.91	89.27	100.86	108.08	104.68	98.79	107.69
background	97.02	77.37	98.4	94.45	94.94	102.98	91.19
background	115.34	88.68	104.41	105.55	111.82	100.71	123.88
background	127.01	97.7	128.18	124.91	127.37	127.16	124.76
background	119.79	92.25	117.39	124.88	125.77	126.74	128.33
background	103.01	83.62	98.36	97.5	106.86	101.07	90.12
background	110.76	86.12	102.55	114	116.31	116.03	112.84
background	102.55	76.31	94.76	102.66	102.78	95.74	91.87
background	96.13	75.7	94.91	93.82	98.1	98.56	75.4
background	113.01	86.6	112.55	108.66	111.37	116.94	100.81
background	96.93	79.04	103.21	101.95	105.83	114.03	107.01
background	101.69	81.67	103.45	106.33	101.57	106.18	110.81
background	120.28	88.88	114.45	106.6	111.31	115.75	93.79
background	106.13	84.4	101.98	99.85	104.53	110.93	89.12
background	109.32	84.1	102.61	113.5	114.96	107.27	117.12
background	122.91	93.42	114.84	123.72	126.79	122.81	118.12
background	113.27	88.74	114.86	114.03	117.44	131.59	104.3
background	95.8	80.21	98.15	91.98	92.25	103.02	80.81
background	113.6	89.77	115.74	111.39	117.93	127.59	103.79
background	99.44	80.1	95.44	101.64	104.69	101.12	115.67
background	113.11	86.55	110.36	120.28	123.24	121.65	116.63
background	96.45	77.44	87.4	87.31	83.77	80.43	75.26
background	106.64	85.21	110.23	114.93	116.71	109.04	102.55
background	107.88	86	109.39	105.57	112.3	117.95	104.53
background	96.81	80.88	100.71	101.01	106.63	109.93	79.02
background	95.12	75.47	84.51	90.1	85.74	90	89.79
background	107.26	86.23	105.45	109.26	111.4	115.72	118.05
background	121.49	91.67	116.63	123.8	128.5	130.6	126.21
background	113.42	83.57	102.88	102.58	108.96	108.26	97.72
background	112.05	85.82	113.19	120.69	123.32	117.82	108.93
background	101.52	78.4	93.93	97.92	109.79	98.89	95.11
background	113.8	83.36	100.4	100.93	107.97	111.55	103.39
background	112.15	89.24	114.83	112.3	118.86	125.32	95.74
background	124.6	91.24	118.79	128.33	126.58	129.67	130.84
background	113.9	83.32	95.14	104.78	104.21	103.93	119.88
background	94.07	74.55	85.59	81.17	82.66	83.67	81.83
background	106.2	83.75	112.35	106.46	112.15	120.31	101.85
background	96.23	78.78	100.89	98.5	103.09	110.17	73.67
background	121.24	89.14	110.91	121.72	122.83	120.79	144.83
background	116.43	88.73	110.36	110.76	114.81	117.98	117.37
background	106.41	84.91	103.6	106.69	98.4	106.41	108.88
background	100.76	76.73	93.02	96.31	93.67	92.64	79.07
background	118.91	89.82	115.6	110.36	107.27	110.15	100.84
background	113.12	83.82	107.12	117.49	114.84	108.35	134.6
background	116.15	88.6	115.17	124.53	125.42	127.34	120.13
background	132.46	97.8	128.38	128.76	132.94	129.98	126.88
background	108.15	81.62	101.98	107.14	109.42	111.59	97.29
background	92.46	77.09	90.1	91.29	95.95	98.26	89.39
background	99.29	110.36	104.31	100.69	104.25	114.12	104.26
background	98.41	76.31	77.74	86.33	79.12	75.47	92.33
background	113.98	88.89	111.9	117.21	121.16	130	103.02
background	83.31	64.3	72.58	72	68.36	67.21	85.82
background	117.19	91.26	120.78	116	124.78	132.76	119.54
background	120.74	93.09	122.74	112.23	118.41	121.52	131.49
background	123.88	94.5	121.7	126.71	129.31	121.44	127.44
background	124.03	95.55	117.24	122.88	123.65	114.99	129.55
background	107.01	86.56	103.5	110.15	99.4	105.64	110.26
background	116.84	91.65	117.49	116.36	123.77	125.7	110.07
background	101.31	79.4	96.5	92.91	95.93	93.93	86.58
background	114.5	89.59	107.07	110.38	105.09	117.11	117.45
background	110.15	85.31	111.7	117.87	122.48	119.44	98.53
background	104.98	80.35	94.6	100.99	100.2	108.51	91.49
background	93.9	71.88	85.12	87.83	86.17	84.73	76.17
background	112.25	85.67	112.88	123.31	126.78	127.49	116.68
background	120.79	93.16	121.37	124.08	126.45	119.93	118.96
background	112.89	88.2	113.64	110.41	103.82	98.15	111.12
background	117.93	89.92	118.07	117.22	118.61	118.79	106.03
background	94.17	78.83	86.38	90.07	87.75	86.3	84.51
background	114.43	87.6	108.73	115.92	119.75	124.12	121.72
background	112.6	88.02	112.31	121.34	122.61	129.95	96.88
background	119.64	91.19	114.83	128.55	134.45	124.51	117.85
background	102.05	79.22	96.02	93.21	98.6	103.42	87.19
background	126.89	95.9	122.1	127.85	126.78	126.2	129.8
background	112.83	87.44	109.92	120.18	124.17	132.48	121.07
background	109.12	77.47	103.65	113.83	120.36	119.93	102.91
background	112.83	88.86	112.03	119.88	116.78	108.64	116.51
background	110	83.22	105.82	121.09	116.6	108.79	123.32
background	101.45	82.74	102.81	104.43	110.17	116.02	94.48
background	118.36	92.51	119.98	118.45	128.78	123.7	121.09
background	91.12	71.42	82.66	89.02	83.67	88.07	73.69
background	108.61	80.78	112.66	103.69	109.16	113.82	91.04
background	100.68	81.93	96.12	103.14	104.35	103.07	102.18
background	109.59	86.45	109.36	120.84	121.26	118.53	115.92
background	110.69	82.58	102.83	107.85	105.59	115.44	90.56
background	122.3	92.86	114.55	125.54	126.48	129.88	115.6
background	119.54	94.25	127.17	116.2	115.57	123.42	117.67
background	113.69	91.19	115.31	112.89	117.39	120.36	110.81
background	123.14	94.12	122.61	123.45	122.73	125.04	119.17
background	106.15	81.83	111.7	103.27	106.6	114.48	103.69
background	98.99	80.36	102.58	98.51	107.07	106.28	94.68
background	121.93	93.74	119.06	126.69	125.39	117.24	120.35
background	113.85	90.02	116.45	111.09	118.53	128.89	99.95
background	110.93	84.98	109.16	118.43	121.72	121.98	112.28
background	116.64	87.79	121.67	116.43	120.5	127.06	104.93
background	115.93	91.11	112.64	119.79	122.43	113.29	116.53
background	119.11	88.93	94.45	112.96	99.92	102.1	120.4
background	101.26	81.59	97.77	104.03	93.65	92.58	95.16
background	97.92	75.67	93.95	94.18	91.44	93.72	85.34
background	131.6	97.26	121.77	129.83	128.23	125.92	139.7
background	112.74	87.07	114.4	124.96	122.36	123.67	113.95
background	103.14	84.71	109.97	107.57	112.68	119.8	93.6
background	114.96	84.91	108.46	107.55	111.79	112.5	103.93
background	70.12	61.19	58.43	58.26	56.46	55.4	57.59
background	96.46	78.4	87.72	86.41	83.74	92.79	99.67
background	122.68	94.63	122.86	125.69	125.5	127.62	102.31
background	104.23	79.88	98.86	108.18	102.94	100.28	89.98
background	109.37	88.66	108.31	110.07	114.94	119.07	107.55
background	122.18	93.75	115.4	113.11	106.12	112.25	117.16
background	116.74	88.58	111.64	120.74	122.25	125.39	125.62
background	120.73	93.57	117.11	116.05	115.7	115.88	113.22
background	130.25	95.97	119.95	131.47	125.93	124.03	137.98
background	125.9	92.6	120.63	126.79	129.98	118.08	126.51
background	102.83	82.96	108.51	103.55	110.45	115.37	105.67
background	111.11	80.58	106.94	118.99	122.93	124.88	113.72
background	130.53	97.11	128.68	133.16	131.98	133.22	131.06
background	112.6	87.67	114.43	115.88	119.6	110.88	108.15
background	107.36	82.55	101.59	102.86	98.45	100.55	119.09
background	114.18	85.07	110.31	121.36	126.26	122.03	119.45
background	107.37	86.15	112.74	99.9	102.21	118.91	93.6
background	111.77	84.55	110.3	118.63	123.14	117.75	117.09
background	120.61	93.37	119.4	120.03	126.88	121.47	107.72
background	127.69	95.64	121.79	128.2	126.03	128.21	117.65
background	102.51	78.61	95.07	100.89	106	101.42	99.04
background	94.55	80.4	101.67	100.31	104.56	104.45	75.77
background	91.16	75.92	87.72	87.62	86.12	96.71	73.52
background	121.49	94.23	100.1	123.27	129.29	119.8	128.12
background	120.41	91.9	110.81	113.16	108.96	119.93	122.28
background	116.3	90.26	112.64	110.15	117.6	121.7	94.74
background	107.54	83.64	100.46	99.64	107.31	102.61	97.52
background	126.18	96.41	126.45	122.31	121.88	126.58	127.9
background	107.83	91.49	111.27	111.4	92.36	102.23	102.93
background	116.69	90.33	119.83	106.61	115.62	127.6	99.37
background	103.9	79.87	102.4	95.29	96.58	102.78	92.33
background	116.38	89.26	123.9	117.27	121.64	123.79	128.91
background	111.77	83.42	98.48	105.11	103.67	102.21	113.17
background	98.48	78.53	93.01	97.06	100.64	104.84	91.16
background	102.4	84.71	105.52	95.75	101.93	97.39	92.71
background	114.94	87.92	114.31	114.05	118.43	128.6	109.75
background	126.46	92.45	122.41	128.07	126.23	127.02	128.25
background	107.6	82.31	103.19	110.84	113.42	110.99	99.26
background	96.15	76.91	87.75	85.47	86.05	81.75	84.6
background	127.79	98.33	126.53	124.05	126.96	127.12	122.98
background	90.33	74.81	91.67	91.93	91.55	96.12	67.31
background	102.13	72.58	82.93	77.85	89.72	79.19	82.13
background	102.74	75.92	96.83	102.1	98.23	100.66	91.62
background	114.07	85.92	102.81	109.11	117.02	109.59	109.11
background	104.93	79.8	101.98	92.6	95.79	100.53	96.91
background	86.96	72.56	91.02	96.3	82.35	79.26	71.19
background	116.63	91.65	124.08	114.12	118.1	125.45	95.31
background	116.12	89.12	118.15	114.68	117.85	126.2	102.73
background	114.17	85.95	121.07	111.88	117.98	125.62	94.78
background	96.31	74.05	87.26	93.49	92.53	94.05	81.95
background	111.83	88.3	115.55	106.25	115.34	124.76	116.76
background	110.56	87.5	113.07	118.94	121.67	124.18	116.35
background	124.23	96.93	125.59	125.42	126.43	124.84	112.26
background	122.68	95.19	112.61	127.09	128.05	114.83	140.53
background	114.6	84.46	102.03	103.49	109.09	108.93	87.31
background	92.23	75.77	82.36	80.12	85.72	82.89	65.26
background	108.12	84.64	90.25	114.17	110.23	109.98	114.69
background	97.88	78.05	99.83	93.01	99.55	104.58	84.81
background	104.58	81.42	104.41	106.93	101.9	100.63	106.81
background	93.04	77.67	100.6	94.48	95.88	101.12	76.51
background	104.3	79.54	87.67	91.14	93.79	88.21	75.39
background	114.26	85.55	111.62	123.17	124.26	119.24	122.35
background	103.85	81.62	90.84	90.41	90.66	87.07	96.98
background	111.97	88.64	114.64	108.66	114.93	123.17	108.68
background	99.87	78.18	101.04	116.18	104.1	114.13	94.17
background	126.51	94.25	115.34	121.69	113.09	105.22	125.98
background	108.86	82.17	110.46	116.35	121.12	123.52	109.52
background	108.81	84.07	91.7	93.21	90.43	88.03	81.8
background	111.42	85.37	110.43	120.31	123.47	113.5	116.36
background	107.92	83.59	110.51	120.4	124.64	126.69	114.64
background	120.15	96.07	124.12	122	127.19	130.21	108.26
background	127.26	93.04	121.34	128.69	127.55	124.71	135.17
background	89.04	66.08	79.09	91.19	102.36	92.07	85.42
background	119.12	92.25	121.49	116.55	121.06	125.14	109.64
background	114.51	88.33	105.97	108.3	114.17	108.64	98.6
background	100.03	82.63	96.73	103.95	107.59	105.62	111.27
background	119.31	93.54	121.39	118.89	109.39	118.56	120.12
background	119.27	94.48	110.02	122.66	118.89	104.79	125.52
background	114.84	85.64	112.28	121.6	124.2	128.84	116.66
background	115.39	86.96	112.73	111.12	109.54	109.87	105.57
background	102.18	84.88	106.89	110.18	106.31	99.27	99.11
background	109.21	85.7	110.17	119.72	126.2	128.71	115.55
background	124.5	94.55	124.4	129.11	128.74	130.43	124.94
background	116.99	91.19	114.2	110.15	115.93	117.09	113.24
background	98.63	83.26	105.93	103.14	108.61	113.9	90.96
background	99.07	78.55	93.98	95.97	94.28	104.41	87.04
background	103.24	84.31	112.2	107.97	113.24	122.05	104.63
background	123.04	93.93	115.44	123.39	123.67	116.13	129.95
background	116.43	93.44	112.43	119.85	117.59	122.69	105.87
background	114.99	88.79	116.93	121.57	120.94	123.5	113.75
background	105.59	84.33	98.66	99.29	104.03	106.05	100.56
background	114.41	89.93	118.41	115.37	125.69	134.23	94.56
background	98.38	81.04	93.67	94.4	94.71	99.09	79.95
background	110.33	85.5	104.89	105.21	110.45	103.52	96.36
background	115.34	87.75	115.17	124.86	123.14	126.63	123.01
background	111.6	86.81	118.43	123.9	124.6	129.77	109.55
background	95.31	75.29	100.21	99.19	102.17	102.99	79.01
background	106.64	80.63	96.45	93.67	99.9	96.74	77.95
background	109.65	86.1	110.51	123.24	127.45	123.37	112.07
background	106.12	85.11	110.81	106.81	110.43	123.65	109.07
background	108.4	85.21	110.81	116.76	128.51	129.36	118.12
background	116.69	92.2	120.98	115.9	112.15	112.21	122.43
background	104.76	86.23	109.49	109.01	105.98	97.87	98.94
background	104.56	83.09	104.53	108.71	114.31	113.62	107.82
background	118.17	90.23	126.2	119.67	111.59	117.79	126.73
background	111.52	86.63	117.65	121.72	109.29	120.13	107.93
background	103.4	83.4	106.13	104.43	108.99	117.45	93.36
background	96.08	82.12	95.59	95.04	99.29	106.26	88.91
background	119.69	92.1	115.93	127.06	130.74	127.95	122
background	117.37	89.82	113.6	124.08	124.78	121.74	119.39
background	112.05	84.91	105.95	105.16	98.78	106.28	98.4
background	103.72	82.71	107.8	94.36	103.17	107.17	93.36
background	102.61	85.88	102.83	105.06	107.29	109.4	99.12
background	109.21	84.74	104.02	111.31	109.9	107.27	103.02
background	116.02	87.09	110.3	120.98	121.34	113.34	130.21
background	124.25	94.55	117.21	123.19	126.2	123.11	125.39
background	112.08	88.6	110.38	107.42	104.31	108.66	117.54
background	102.74	74.21	88.5	93.97	96.46	104	102.45
background	109.22	85.12	113.09	118.99	121.67	130.74	115.59
background	119.52	92.45	114.99	111.92	101.44	109.52	129.88
background	103.01	82.53	95.95	98.96	102.13	98.66	80.35
background	92.74	71.47	89.11	80.43	82.41	77.57	64.51
background	108.15	87.24	102.2	110.58	112.78	114.08	113.36
background	120.79	89.83	114.28	125.19	124.02	118.64	114.13
background	114.02	88.66	119.49	111.98	120.02	128.96	101.37
background	102.99	81.55	106.68	104.28	106.78	117.82	89.62
background	109.85	89.34	106.78	96.07	89.22	100.96	113.72
background	99.02	80	88.1	86.76	85.26	83.6	93.9
background	115.95	87.59	107.42	106.5	110.43	109.72	111.31
background	104.1	85.47	105.42	105.44	109.07	114.79	102.02
background	89.65	76.43	80.91	71.67	73.06	82.79	52.76
background	122.41	93.47	117.49	124.96	122.63	119.9	111.75
background	110.96	87.8	109.52	117.09	122.4	125.07	116.79
background	125.45	95.17	126.03	122.89	126.4	129.52	127.62
background	114.51	87.22	112.23	122.56	124.43	129.22	124.35
background	84.08	75.32	78.48	72.88	80.05	80.6	59.07
background	87.98	73.98	85.74	85.37	88.83	92.43	75.37
background	115.34	86.98	112.23	125.67	127.8	130.63	115.11
background	111.34	85.59	110.07	103.64	101.42	106.15	116.6
background	103.52	85.88	101.06	105.09	97.34	102	104.71
background	104.79	81.45	109.75	91.98	98.73	105.09	87.19
background	96.81	80.45	100.86	100.56	103.72	104.45	88.1
background	114.25	87.75	116.31	124.28	123.34	124.73	114.64
background	120.2	90.35	115.83	123.55	117.32	131.01	131.97
background	118.23	91.83	113.5	118.84	122.68	125.77	124.17
background	97.16	80.74	98.3	94.81	95.07	107.37	82
background	89.62	70.36	79.24	78.38	77.8	73.79	72.74
background	110.66	86.05	104.94	103.5	109.12	106.4	87.85
background	135.72	100.28	128.83	128.99	130.2	127.88	105.02
background	117.9	89.77	121.21	111.45	112.23	112.02	126.07
background	87.24	70.78	76.86	69.97	71.11	77.55	66.81
background	113.64	87.64	117.06	108.66	116.89	119.54	107.83
background	128.17	93.79	115.85	124.15	123.77	116.33	133.09
background	100.25	82.36	98.73	101.21	99.69	104.98	81.97
background	109.83	87.37	111.19	118.03	119.07	121.97	111.65
background	111.45	84.02	113.21	119.95	124.28	120.58	106.33
background	118.69	94.2	115.5	123.98	122.3	107.5	126.03
background	99.06	81.27	103.04	89.45	94.88	95.9	91.54
background	110.02	90.15	102.58	105.39	101.95	99.31	122.18
background	107.02	79.6	101.17	104.21	100.33	112.02	81.29
background	99.9	76.88	94.1	96.4	105.55	107.79	77.09
background	106.81	85.22	113.69	122.26	123.62	116.98	110.2
background	113.42	85.26	112.89	122.53	123.83	128.76	113.21
background	96.2	76.61	91.49	99.8	101.75	93.95	86.07
background	102.36	77.67	88.25	105.02	98.83	99.34	101.97
background	98.81	76.21	91.92	96.21	102.83	104.98	95.34
background	123.7	92.99	120.74	116.17	114.05	118.46	115.52
background	118.23	90.45	116.15	125.06	126.03	127.21	125.24
background	98.79	78.38	98.58	92.76	96.99	106.98	83.72
background	123.42	97.42	126.78	120.74	116.78	122.68	127.95
background	112.55	89.21	111.59	111.6	118.68	116.23	119.83
background	99.16	77.92	95.62	98.83	102.99	101.29	100.38
background	102.25	83.52	100.61	106.18	110.56	105.49	107.27
background	102.41	81.62	90.26	90.74	89.54	75.97	96.98
background	114.91	86.25	115.26	121.12	123.93	127.49	116.02
background	102.46	81.21	99.07	93.12	101.67	112.4	88.79
background	117.19	88.96	118.94	113.57	122.41	123.16	104.83
background	110.5	86.69	99.42	102.6	99.26	103.26	94
background	99.4	80.07	97.8	101.87	91.93	99.65	93.39
background	115.69	86.71	110.07	122.4	110.36	126.98	120.51
background	111.77	88.76	115.88	115.29	121.42	123.29	94.25
background	117.55	89.55	115.24	124.38	132.63	122.68	127.62
background	111.02	83.22	97.83	106.46	99.79	102.53	96.81
background	93.54	80.3	97.59	92.71	96.23	100.3	80.89
background	103.83	81.79	97.59	108.4	113.7	103.22	103.36
background	92.99	79.09	87.85	95.59	100.26	84.25	107.55
background	127.22	96.58	125.55	126.68	126.86	125.36	138.56
background	111.77	88.4	112.88	123.42	129.9	133.12	113.39
background	117.83	94.08	111.44	118.53	117.42	104.83	123.83
background	117.36	88.66	123.82	112.13	116.15	124.23	108.3
background	124.6	94.74	118.79	127.42	125.19	125.9	127.6
background	120.13	94.83	120.98	124.3	126.2	128.74	122.1
background	122.23	90.53	116.45	127.5	123.01	129.17	110.5
background	114.18	89.98	111.85	113.59	117.92	118.74	104.4
background	115.85	90.93	111.74	119.93	121.24	114.23	129.37
background	113.17	105.4	116.53	115.44	119.67	130.38	110.36
background	97.77	79.82	104.31	97.37	99.24	106.02	101.36
background	95.65	73.09	89.24	84.2	86.61	84.64	66.55
background	99.27	80.76	95.64	98.61	100.78	96.4	90.35
background	122.41	96	124.83	124.64	126	125.31	123.95
background	123.07	92.4	116.43	121.69	124.91	121.42	132.84
background	128.86	96.84	111.54	123.4	121.26	110.25	137.9
background	111.26	89.62	109.9	104.78	106.98	117.9	83.77
background	109.17	84.41	99.26	110.96	106.2	113.37	93.75
background	114.3	92.43	118.6	117.37	111.57	116.6	127.22
background	97.79	78.02	86.33	91.34	90.51	85.17	90.55
background	108.23	87.52	105.11	112.2	110.89	113.19	107.24
background	114.84	90.12	118.78	113.74	117.45	123.77	103.49
background	130.51	99.49	128.76	123.26	125.64	130.63	117.02
background	107.95	81.82	100.64	104.21	106.43	104.53	91.26
background	110.93	89.5	110.48	116.5	123.93	113.29	105.79
background	114.84	92.83	108.15	108.73	99.04	102.86	98.46
background	109.97	85.64	115.77	106.2	115.59	116.46	98.96
background	113.95	87.21	112.71	107.64	125.16	129.69	120.28
background	103.32	84.88	98.5	99.54	103.74	98	105.74
background	122.35	93.04	119.97	127.59	125.12	130.41	115.16
background	114.18	85.85	111.82	127.24	127.5	124.98	111.62
background	99.87	79.97	98.33	95.62	100.98	103.34	92.02
background	93.14	79.98	96.13	90.66	95.57	101.72	88.64
background	96.28	78.25	93.44	94.58	92.89	101.8	88.13
background	110.94	85.72	110.86	118.61	109.01	115.47	95.85
background	100.81	82.55	106.18	103.69	108.35	114.03	104.38
background	112.31	89.95	107.16	114.83	105.97	108.26	102.55
background	111.9	85.42	108.1	101.59	109.36	114.26	105.55
background	115.92	89.92	112.96	118.86	121.4	118.28	116.76
background	113.98	84.58	110.48	108.1	113.72	112.12	108.68
background	104.86	80.94	92.71	95.45	97.04	103.21	104.12
background	116.2	88.89	108.36	115.21	122.2	119.07	125.93
background	96.25	75.83	88.84	84.17	75.5	79.22	90.36
background	118.6	90.81	109.88	122.18	121.97	117.06	119.57
background	110.78	82.3	99.07	101.62	107.97	103.9	99.8
background	115.47	90.63	114.98	112.4	122.2	120.18	92.69
background	93.98	76.76	87.4	76.1	80.23	82.46	66.23
background	108.58	84.93	102.3	114.79	110.89	105.75	131.92
background	105.01	78.51	92.25	102.93	100.21	96.38	98.5
background	104.89	84.05	103.82	99.09	102.99	110.21	88.07
background	99.67	81.9	93.54	101.55	104.13	96.93	114.53
background	103.16	85.34	106.13	110.18	112.76	123.59	106.28
background	109.49	83.7	110.12	121.27	124.3	130.68	109.29
background	99.88	77.72	90.38	91.69	100.61	88.89	80
background	126.53	96.26	110.25	125.62	123.07	114.46	143.07
background	93.5	73.42	82.76	78.3	81.79	84.96	82.02
background	112.88	86.99	115.29	117.04	122.66	130.6	94.36
background	126.26	96	501.59	126.28	121.88	113.8	129.95
background	121.6	93.16	123.29	125.22	125.12	129.29	112.93
background	110.84	85.16	107.54	110.08	113.02	110.73	94.84
background	119.74	86.53	107.11	108.17	116.69	107.67	91.16
background	102.86	81.95	100.35	105.88	109.29	99.59	95.79
background	100.53	79.64	94.1	102.05	98.2	105.79	91.62
background	120.28	91.44	122.55	115.55	117.17	124.45	119.39
background	85.59	73.12	77.44	84.93	84.88	78.02	80.81
background	118.21	88.84	111.47	118.71	117.83	116.21	114.1
background	117.42	91.21	120.33	118.36	122.4	115.92	120.76
background	132.79	98.2	130.26	128.4	130.73	134.66	139.64
background	114.21	89.4	111.64	119.72	120.73	110.43	120.64
background	118.26	91.45	113.16	122.05	127.74	119.42	132.94
background	105.22	78.23	96.91	103.37	103.67	104.99	90.07
background	122.6	95.19	123.14	122.48	124.93	124.53	103.19
background	113.65	89.37	105.45	113.07	115.65	101.17	124.2
background	117.02	88.84	114.21	121.4	123.88	125.9	119.27
background	96.63	78.38	91.16	96.58	103.87	89.19	87.07
background	118.3	90	120.55	116.28	122.07	122.88	115.09
background	120.5	86.38	92.26	103.27	108.43	99.54	111.9
background	103.22	77.72	113.04	103.93	103.5	113.26	92.38
background	123.34	96.3	115.24	125.9	127.7	120.74	129.24
background	99.27	78.15	92.23	97.64	96.98	107.07	81.22
background	103.37	81.69	105.95	95.07	99.32	108.58	82.51
background	121.17	91.6	113.12	120.98	122.89	116.15	115.42
background	108.43	79.77	107.9	99.87	94.43	100.1	96.94
background	109.12	85.65	115.09	105.62	111.82	114.63	101.27
background	113.7	86.58	115.36	121.7	124.51	127.29	134.71
background	117.24	88.84	120.88	120.12	115.06	116.43	146
background	123.09	95.83	117.02	121.7	124.73	127.59	129.72
background	105.42	81.64	98.79	97.04	103.39	101.85	91.09
background	112.38	89.24	120.73	113.36	119.04	129.5	102.63
background	119.75	91.42	125.01	116.5	106.69	118.35	126.91
background	92.26	81.12	92.07	89.24	90.23	93.36	91.14
background	103.52	85.16	91.95	85.22	84.31	85.98	71.69
background	112.08	84.69	111.14	124.71	128.21	129.47	110.84
background	98	82.45	94.78	83.74	88.46	85.62	97.57
background	122.66	95.02	124.6	122.78	127.37	124.74	109.16
background	111.55	87.21	113.79	112.26	114.78	120.45	96.78
background	112.86	87.8	104.3	105.75	106.43	109.87	81.92
background	116.96	92.17	116	115.16	123.85	124.36	112.53
background	123.45	94.43	125.16	126.51	128.4	129.17	132.17
background	121.37	93.11	125.19	119.92	125.6	123.95	127.55
background	109.57	88.81	113.65	113.26	116.94	124.43	98.76
background	115.9	89.9	116.88	114.56	120.2	121.67	100.56
background	110.53	83.62	110.96	123.07	127.47	118.25	109.62
background	126.23	94.98	120.89	125.82	125.47	130.98	97.88
background	116.33	89.24	107.62	104.05	107.88	99.9	103.07
background	114.78	87.95	109.34	115.64	119.55	121.01	107.42
background	112.76	86.78	113.11	121.95	119.97	122.58	110.07
background	108.71	83.4	109.93	121.37	123.64	116.89	116.84
background	114.6	89.27	111.11	120.91	123.27	129.5	123.26
background	111.82	87.39	108.99	113.55	114.53	116.94	125.44
background	108.91	88.25	106.94	113.22	105.67	114.6	113.74
background	115.27	89.17	114.41	119.34	119.36	121.98	102.71
background	103.47	79.22	99.47	110.79	111.07	109.45	102.3
background	90.15	75.44	85.5	87.42	83.9	78.56	67.79
background	113.87	89.97	106.98	108.6	97.39	101.47	112.21
background	113.5	91.42	111.4	117.88	119.95	116.03	121.72
background	108.43	84.94	101.4	109.74	109.82	104.81	112.74
background	98.61	79.04	99.34	98.48	98.08	94.88	93.54
background	110.41	88.83	106.74	108.91	108.33	110.74	115.6
background	102.45	83.8	104.88	103.59	109.07	118.86	107.22
background	116.03	90.99	117.39	111.8	114.55	118.35	104.89
background	116.17	90.88	108.33	119.77	117.27	104.63	128.13
background	115.14	86.68	114.78	125.26	125.21	123.42	114.02
background	109.98	87.14	108	99.09	105.07	116.23	90.94
background	97.36	78.13	93.95	93.67	99.97	101.09	83.75
background	92.91	77.44	91.64	88.79	91.95	102.58	83.12
background	117.62	88.58	117.67	120.26	122.26	124.13	107.93
background	101.07	76.58	92.13	99.44	100.58	89.72	109.92
background	108.6	82.81	109.21	98.36	104.1	105.6	106.81
background	117.93	89.82	117.64	126.12	121.49	122.31	113.02
background	116.86	89.97	116.38	123.85	126.25	127.69	109.16
background	101.67	81.31	102.36	109.17	102.21	99.06	81.34
background	98.68	75.01	93.11	103.59	101.31	106.4	89.88
background	102.17	82.35	105.75	93.49	86.2	94.08	101.02
background	101.07	81.65	101.01	112.1	107.52	99.27	144.89
background	122.18	94.28	120.56	121.16	128.5	127.27	110
background	114.96	84.96	119.07	111.02	121.27	130.38	108.4
background	111.9	90.25	113.21	126.07	125.04	113.17	125.01
background	119.09	90.89	121.95	117.97	125.55	127.22	112.66
background	113.45	86.46	104.02	110.81	110.26	113.95	89.54
background	112.38	88.4	102.6	115.01	112.13	101.37	106.98
background	105.47	81.93	98.18	95.97	103.02	104.43	89.62
background	116.88	92.28	122.31	121.31	121.26	123.52	137.17
background	111.26	86.74	112	118.41	117.44	109.19	110.6
background	104.2	80.99	94.51	94.53	95.87	94.08	79.79
background	119.4	90.08	119.09	111.87	115.26	117.7	118.66
background	89.95	66.83	80.66	83.01	85.22	84.64	87.64
background	109.54	84.93	103.5	121.87	116.93	114.4	125.39
background	115.98	89.85	113.52	117.27	118.36	114.61	111.21
background	89.52	72.28	80.4	85.47	86.69	90.1	100.73
background	111.74	84.53	105.88	103.54	102.07	108.26	118.56
background	95.64	79.04	97.21	99.98	102.51	103.97	83.07
background	109.49	89.42	106.51	113.98	103.26	112.1	113.24
background	94.3	74.15	85.82	82.53	83.14	86.89	67.55
background	107.52	84.28	103.11	97.42	94.28	102.31	101.87
background	110.35	86.71	101.22	107.09	104.08	105.34	103.24
background	112.2	89.32	108.83	102.69	102.53	106.63	113.11
background	113.29	89.37	105.54	107.62	109.67	99.59	113.29
background	118.84	89.79	115.87	111.37	111.37	110.13	116.05
background	119.85	91.09	118.76	114.99	114.51	120.53	107.65
background	115.44	91.34	112.63	117.79	118.79	115.97	121.77
background	105.47	84.69	107.26	107.32	112.36	118.55	114.23
background	123.67	93.47	117.21	119.98	123.44	127.27	117.06
background	117.5	91.75	117.04	118.58	122.2	115.47	117.83
background	110.76	83.6	106.15	108.33	110.55	107.74	90.1
background	109.79	83.83	109.57	116.64	118.74	128.76	98.4
background	118.41	90.45	116.94	116.68	121.29	125.6	96
background	98.91	78.26	97.5	90.05	94.86	103.16	86.76
background	98.13	76.94	99.8	104.79	99.92	95.83	96.45
background	113.98	90.94	119.69	111.06	116.5	127.6	95.55
background	120.23	88.86	109.49	118.02	120.98	119.4	114.96
background	125.14	94.5	124.17	124.46	127.4	123.98	134.38
background	108.84	85.06	104.66	96.3	90.41	97.55	105.47
background	99.75	78.35	99.31	103.64	107.45	95.88	100.03
background	119.11	91.32	120.41	114.08	115.36	118.3	116.66
background	122.74	94.31	125.74	119.22	124.58	128.28	122.66
background	102.51	77.77	97.67	102.74	102.51	102.94	70.35
background	118.48	91.04	120.53	116.83	122.07	134.58	104.46
background	104.69	79.19	109.04	94.51	102.68	112.79	89.77
background	103.47	79.57	102.58	105.17	103.42	99.88	114.78
background	97.97	81.95	104.96	100.81	104.4	114.51	90.55
background	113.42	87.55	114.99	125.37	124.02	131.34	116.31
background	127.45	97.82	123.75	122.2	126.98	130.2	123.57
background	101.93	77.32	94.45	105.77	104.07	108	87.92
background	129.62	99.12	127.74	130.1	131.72	121.92	136.68
background	105.31	83.79	91.83	104.05	109.12	106.13	104.96
background	105.64	86.46	94.48	91.65	95.39	98.07	80.41
background	107.65	80.46	102.07	97.27	103.09	104.18	86.51
background	113.98	89.09	105.32	114.41	109.14	101.39	121.82
background	100.91	84.68	96.83	100.99	105.49	95.52	93.47
background	111.82	87.87	116.07	112.41	116.76	124.94	101.6
background	104.56	81.07	103.9	103.01	99.97	108.91	110.96
background	108.94	86.5	114.45	122.15	127.47	130.38	93.87
background	84.76	68.41	77.22	78.78	78.48	82.86	84.31
background	124.08	97.98	116.25	122.08	115.32	107.07	138.63
background	71.19	62.98	68.74	63.39	66.73	67.31	51.52
background	110.78	87.06	103.04	107.16	103.39	95.97	109.04
background	122.45	93.79	113.4	122.38	125.95	120.35	122.3
background	116.31	89.07	120.93	127.17	125.77	128.96	114.88
background	105.88	83.67	108.94	119.55	122.41	119.54	131.11
background	106.13	81.65	100.68	95.77	101.72	102.96	93.9
background	102.63	78.46	99.6	106.18	105.34	93.29	97.72
background	115.04	87.47	114.58	104.78	108.15	120.53	91.01
background	113.17	84.79	112.79	120.18	123.14	112.56	119.42
background	113.24	90.93	107.92	115.19	115.83	110.31	109.42
background	126.05	96	126.66	120.08	126.73	127.59	128.71
background	117.16	87.87	112.31	119.47	120.98	113.88	131.54
background	101.49	83.22	101.97	106.05	102.55	102.25	85.49
background	129.45	95.57	123.85	127.7	129.72	126.74	131.32
background	115.59	89.27	110.2	120.23	123.49	125.31	120.93
background	103.88	83.32	105.09	105.37	107.82	116.5	85.16
background	112.55	83.65	103.27	112.58	124.1	104.18	111.92
background	115.64	88.12	119.07	114.33	118.79	119.7	130.93
background	100.12	83.07	94.93	88.79	88.45	89.65	88.31
background	102.43	80.94	101.69	92.5	97.22	112.46	89.6
background	99.49	77.7	88.48	84.6	92.36	80.68	74.02
background	98.23	76.07	89.97	97.57	93.14	94.86	85.55
background	109.14	82.89	101.93	106.68	105.59	107.4	90.6
background	97.26	78.36	93.75	90.58	92.53	99.26	82.35
background	112.18	85.8	110.98	119.55	121.17	113.24	112.3
background	108.45	88.68	104.25	110.38	108.26	113.93	87.9
background	121.93	92.21	114.36	120.15	122.43	124.05	122.36
background	122.6	92.88	113.83	121.7	120.71	115.07	127.83
background	118.56	92.46	114.33	120.08	120.33	109.7	108.4
background	117.74	93.7	120.17	113.74	107.6	109.92	118.36
background	121.52	94.38	127.19	115.74	121.02	120.91	128.45
background	102.28	81.92	94.58	96.86	103.69	113.14	92
background	123.21	96.89	119.5	117.59	121.27	130.89	118.38
background	110.23	86.26	102.71	109.98	98.76	109.47	124.88
background	110.26	83.9	109.85	122	124.12	124.13	98.98
background	101.74	79.6	92.13	93.85	91.87	97.47	87.27
background	98.69	80.58	91.87	101.83	106.05	98.43	85.55
background	113.88	86.66	114.64	127.55	128.81	131.6	110.74
background	92.53	71.37	92.38	89.45	86.98	92.12	74.25
background	112.28	89.79	117.11	107.93	112.69	120.05	108.48
background	122.84	93.42	120.07	124.25	126.08	126.81	122.78
background	100.45	82.26	95.32	99.54	103.17	101.21	107.32
background	98.83	79.19	97.6	99.27	106.21	104.94	90.89
background	108.26	84.73	113.9	107.04	114.88	118.71	106.99
background	112.26	87.64	112.46	123.21	125.75	127.45	111.74
background	122.02	93.26	123.74	119.17	122.91	124.21	111.29
background	127.6	95.39	116.21	124.93	126.36	124.38	116.15
background	112.73	86.86	115.26	125.29	127.12	130.23	112.99
background	114.63	84.18	92.51	100.79	91.85	91.74	113.44
background	110.96	81.67	100.61	105.42	105.26	102.53	97.65
background	123.37	94.05	124.5	124.56	126.83	125.09	97.72
background	115.06	88.69	119.16	113.85	119.01	126.58	102.55
background	107.22	85.69	104.2	108.35	110.81	113.12	103.36
background	285.49	234.74	234.4	199.5	172.66	192.43	135.88
background	100.17	78.2	96.2	102.81	106.5	101.54	80.68
background	103.14	81.26	97.75	85.37	91.74	87.52	80.46
background	108.45	81.49	97.62	100.18	98.2	97.64	95.42
background	120.4	91.5	127.17	118.21	124.78	132.02	126.23
background	105.88	85.74	105.67	107.69	110.63	112.89	92.05
background	93.69	74.91	81.12	82.08	75.12	83.26	83.02
background	114.02	87.36	116.68	126.05	124.76	128.13	130.31
background	103.36	81.29	94.18	99.55	97.64	94.99	92.02
background	84.13	74.13	83.54	82.15	86.94	92.83	64
background	102.4	78.4	101.64	105.04	102.53	103.06	89.82
background	128.25	95.27	130.86	132.28	132.51	130.76	119.93
background	100.55	79.27	102	109.95	106.66	108.15	94.43
background	120.81	94.2	123.47	116.76	125.82	125.95	129.93
background	111.98	83.85	101.9	109.34	107.36	104.68	98.79
background	103.74	85.72	107.19	102.81	104.74	104.78	96.25
background	92.6	73.97	82.69	82.48	85.31	80.6	78.66
background	97.32	74.5	79.36	82.2	78.74	71.59	79.52
background	125.79	97.49	116.02	124.17	123.93	125.45	123.39
background	104.83	84.25	95.92	98.61	104.99	101.72	98.6
background	122.63	92.74	126.74	118.98	120.94	125.6	115.49
background	87.4	70.1	83.44	89.49	83.47	81.21	78.5
background	113.52	86.93	113.21	122.12	125.64	133.39	111.17
background	117.37	86.68	104.45	115.52	112.5	103.62	107.95
background	115.69	86.46	112.64	126.53	125.32	128.23	114.12
background	119.06	94.6	128.18	118.94	107.4	121.5	129.62
background	100.68	85.55	102.91	95.57	99.95	103.17	85.22
background	114	84.79	103.87	107.87	108.66	107.52	89.44
background	107.97	80.56	91.45	99.06	98.6	95.42	126.41
background	105.27	84.68	112.53	106.41	112.91	122.35	99.11
background	132.81	97.01	127.65	131.09	128.68	129.07	125.31
background	108.83	82.33	108.03	118.55	119.75	122.4	102.94
background	88.4	69.8	82.55	77.92	83.67	73.7	71.9
background	116.99	92.03	114.43	119.77	123.36	118.31	123.7
background	129.17	96.93	108.25	125.62	123.79	118.28	135.19
background	114.81	89.44	111.16	108.25	111.64	117.42	106.98
background	113.4	89.82	113.02	115.82	123.52	113.04	108.36
background	130.76	97.21	124.15	138.84	133.97	129.87	124.5
background	110.23	84.4	102.31	106.56	103.82	111.09	108.74
background	119.97	93.17	120.96	120.48	124.33	124.86	99.67
background	92.83	72.53	87.27	93.57	92.53	101.59	101.21
background	126.6	94.4	120.88	121.09	124.88	126.45	105.72
background	90.56	78.89	86.45	86.81	91.01	92.66	96.64
background	116.86	93.02	108.73	111.87	102.78	108.36	130.03
background	123.01	93.4	112.38	126.3	123.98	117.67	131.47
background	121.49	94.1	116.96	115.4	104.46	114.5	118.08
background	117.87	89.54	116.63	116.45	122.23	122.36	110.73
background	107.65	83.74	107.02	115.19	119.52	117.82	104.79
background	110.1	81.8	97.47	103.14	105.97	106.21	106.93
background	116.48	89.75	113.87	117.7	120.2	118.79	118.21
background	114.63	87.57	108.88	100.84	101.06	108.71	95.55
background	100.21	80.38	102.81	92.05	92.3	93.42	100.99
background	125.29	94.15	115.97	125.74	121.9	120.36	136.93
background	131.19	96.56	128.15	128.45	130.08	124.71	131.57
background	110.86	84.05	111.37	120.74	124.6	126.78	104.33
background	108.15	79.87	100.12	102.26	108.25	97.24	95.72
background	116.12	87.72	115.8	120.76	123.01	126.12	110.3
background	114.13	86.66	105.36	106.81	113.29	112.35	92.55
background	103.97	77.85	97.64	96.84	94.28	91.37	89.44
background	110.76	89.09	103.95	107.17	98.35	113.79	123.82
background	110.66	82.68	109.14	123.65	125.62	128.91	117.14
background	125.14	92.63	122.64	124.4	127.97	130.28	131.79
background	99.49	77.59	97.9	91.87	97.59	101.67	94.13
background	106.79	80.94	97.26	105.92	104.51	112.45	98.41
background	111.04	82.74	105.87	102.69	101.14	104.83	97.98
background	124.74	97.75	124.69	120.35	123.54	125.12	130.2
background	95.87	69.87	85.09	89.54	86.3	81.88	80.12
background	127.6	94.69	128.94	136.74	135.59	124.45	143.17
background	114.91	83.97	99.8	99.64	109.44	111.07	114.83
background	117.01	92.61	116.88	120.13	125.11	124.35	113.34
background	112.38	89.16	116.36	110.03	116.86	126.94	99.02
background	106.64	87.07	108.21	115.32	114.98	114.51	106.74
background	120.61	90.64	113.83	127.77	122.96	130.35	118.84
background	103.83	86.98	104.21	99.49	87.39	95.45	119.74
background	116.36	90.91	111.22	116.26	119.19	115.8	116.66
background	109.26	83.82	97.39	88.45	92.17	93.98	67.26
background	95.19	78.05	88.63	92.93	92.38	86.68	101.92
background	129.49	93.69	127.27	134.17	130.63	131.82	133.01
background	106.68	82.74	104.78	101.24	102.64	100.64	91.27
background	108.48	83.39	109.45	122.93	120.81	111.64	118.26
background	111.01	88.1	117.16	115.54	119.8	123.06	126.36
background	105.47	80.43	97.17	98.38	104.78	98.56	87.39
background	111.34	86.25	110.1	119.49	121.04	126.43	114.28
background	100.88	79.62	96.81	104.48	103.97	111.16	100.76
background	92.84	73.4	84.53	80.63	84.1	85.9	73.21
background	80.36	64.18	69.87	68.31	65.31	67.24	62.86
background	89.98	76.74	83.75	87.95	92.31	87.36	106.93
background	110.1	87.7	110.76	112.51	123.47	115.6	97.4
background	87.04	71.07	80.26	81.22	82.98	74.78	61.7
background	109.65	86.55	111.57	110.05	117.47	122.36	97.04
background	111.77	84.08	109.74	125.72	129.7	131.4	119.82
background	115.32	88.3	108.93	119.45	121.14	125.24	123.95
background	104.18	82.41	99.16	107.34	109.8	112.13	115.95
background	95.98	78.61	90.2	87.37	87.32	94.5	100.76
background	113.06	84.86	102.08	110.69	106.74	112.05	112.45
background	105.54	81.9	89.06	100.58	91.17	88.61	95.19
background	117.42	89.65	115.31	120.6	123.65	121.62	122.94
background	117.24	88.69	121.55	111.47	116.58	130.3	110.53
background	100.66	80.23	98	94.58	98.69	107.01	84.96
background	106.17	83.06	115.01	106.23	107.95	116.61	121.19
background	109.06	83.34	105.27	102.2	92.84	96.31	113.88
background	102.76	86.1	104.07	105.5	111.55	115.62	104.46
background	107.42	82.99	105.85	109.87	112.21	111.21	85.06
background	97.87	78.73	92.35	102.94	102.6	106.64	116.6
background	114.23	87.12	105.87	115.75	116.69	111.6	110.98
background	116.91	88.79	120.66	111.47	117.47	128.05	108.08
background	112.25	84.33	110.12	121.02	123.57	114.07	108.36
background	121.4	91.19	120.93	120.88	121.77	125.93	135.12
background	109.19	82.41	108.88	116.91	121.49	112.18	96.5
background	129.7	96.94	115.42	121.34	120.5	111.04	130.83
background	122.68	88.71	117.12	119.6	118.3	115.8	110.68
background	95.4	72.58	84.07	90.28	90.18	81.47	106.07
background	109.49	84.56	107.82	122.31	123.97	127.34	102.43
background	113.04	87.9	107.37	121.37	121.59	122.05	111.72
background	119.54	91.52	125.93	118.55	118.84	126.56	120.51
background	98.93	75.62	91.62	99.88	100.91	104.02	101.8
background	107.92	88.53	101.5	108.6	113.22	111.97	112.26
background	120.33	92.69	125.65	117.09	125.6	127.01	130.61
background	105.49	87.62	104.36	98.2	102.76	111.45	85.54
background	124.33	94.58	124.03	118.17	124.53	125.62	121.95
background	106.98	86.48	103.07	110.26	98.4	110.58	110.6
background	92.41	68.6	84.96	84.02	81.32	90.46	76.07
background	111.5	86.88	111.11	122.89	125.87	126.51	107.44
background	107.97	86.02	100.33	103.95	105.62	107.09	110.5
background	106.55	86.98	112.07	107.12	113.06	118.36	98.07
background	107.52	83.77	110.48	118.26	123.11	121.24	116.81
background	118.12	91.47	126.51	117.19	106.88	117.95	142.71
background	115.55	89.74	108.41	119.45	121.72	113.39	123.85
background	98.46	78.94	97.37	92.4	98.73	99.49	91.11
background	117.9	90.4	123.17	114.88	120.26	126.41	112.88
background	122.98	94.07	124.88	123.29	124.69	128.79	104.56
background	121.19	93.16	121.82	116.05	109.07	116.41	127.97
background	111.85	84.41	98.5	116.17	118.63	112.46	121.95
background	119.95	91.36	115.59	128.81	130.89	119.88	122
background	85.31	71.85	76.21	82.2	83.39	80.63	102.13
background	114.89	90.02	104.66	103.52	104.98	98.2	99.21
background	107.79	85.12	104.31	100.73	100.41	100.43	119.8
background	115.72	91.93	123.4	118.55	123.16	133.17	119.77
background	124.15	92.89	122.31	133.95	134.58	129.01	134.08
background	98.6	79.82	96.35	90.93	96.93	101.47	67.67
background	120.51	92.56	118.23	111.55	115.98	113.72	121.87
background	102.98	81.24	101.26	100.86	104.26	103.42	85.26
background	101.9	82.96	107.32	106.35	111.21	111.44	87.21
background	116.88	89.57	117.39	116.33	119.97	128.76	110.91
background	109.17	87.8	106.93	100.58	105.59	109.29	86.53
background	124.86	90.53	116.55	129.02	130.3	123.19	119.4
background	105.02	79.39	94.96	101.17	95.62	97.72	97.65
background	124.64	95.34	120.2	133.36	128.99	119.39	135.04
background	80.17	68.28	76.31	72.3	73.8	79.36	65.83
background	107.26	86.1	108.03	100.76	98.36	106.1	102.17
background	97.26	79.92	99.75	99.62	104.94	108.36	83.67
background	110.26	86.96	106.93	111.45	119.93	117.09	127.98
background	96.56	71.26	89.47	84.64	90.51	90.98	78.68
background	101.22	79.92	101.64	93.45	98.23	99.8	98.36
background	117.27	92.98	127.26	121.74	125.52	128.84	126.5
background	112.61	87.5	107.29	111.32	116.73	121.26	101.37
background	116.21	88.74	115.11	121.77	125.01	128.15	118.91
background	108.99	78.89	94.83	94.64	105.09	100.2	78.2
background	124.17	94.53	124.48	118.31	109.72	124.64	127.44
background	119.82	93.57	126.83	116	119.97	117.97	135.87
background	110.96	83.67	105.88	104.1	106.96	108.26	95.17
background	94.66	73.19	77.59	84.31	79.97	77.37	79.45
background	100.68	77.12	90.17	89.64	85.36	86.2	83.54
background	82.76	66.46	71.06	76.71	75.75	69.45	85.88
background	86.73	68.81	76.83	82.05	82.63	79.64	89.37
background	119.79	92.35	110.83	121.6	123.31	119.88	124.98
background	92.88	72.33	75.82	73.34	77.34	80.84	77.87
background	118.35	90.94	120.18	121.79	126.03	129.11	104.83
background	102.68	77.8	98.74	105.67	102.26	107.95	88.12
background	115.22	88.02	107.88	117.44	119.54	118.45	111.59
background	108.55	83.75	107.74	120.68	125.97	116.86	112.12
background	116.78	90.3	109.11	116.86	122.25	112.51	140.83
background	109.85	85.4	107.26	100.98	102.45	102.56	102.69
background	108.94	82.3	111.11	118.69	120.41	121.32	113.97
background	94.23	70.5	83.65	82.21	84.83	86.12	72.28
background	105.54	85.98	97.44	99.59	100.68	100.18	96.73
background	107.88	84.13	107.07	97.49	106.79	108.18	91.17
background	116.05	91.27	115.9	120.3	125.07	120.23	114.78
background	99.49	81.01	97.67	95.59	99.26	92.55	96.41
background	118.33	91.83	117.97	116.41	122.96	131.69	107.09
background	120.91	91.14	116.03	124.2	121.54	125.01	103.69
background	104.63	85.04	97.55	90.5	87.8	87.85	93.29
background	119.83	90.81	114.35	121.72	124.45	122.55	120.21
background	88.84	75.22	87.5	83.32	89.52	84.48	78.81
background	93.87	72.84	83.95	96	102.02	99.49	96.23
background	104.98	81.17	100.13	98.28	86.31	96.35	84.99
background	114.45	87.5	108.79	120.78	121.55	111.77	130.12
background	119.57	93.14	114.5	119.62	122.98	118.03	120.74
background	118.08	92.61	116.18	114.35	116.15	119.6	134.91
background	99.97	78.73	94.74	102.61	106.02	107.04	119.26
background	106.91	83.31	105.77	104.6	106.66	104.93	105.97
background	120.63	93.26	129.11	118.13	124.89	129.12	124.02
background	106.99	86.69	104.91	107.62	108.58	114.43	94.66
background	119.62	90.51	110.35	121.21	124.35	125.32	111.79
background	113.32	87.6	112.46	114.08	115.59	124.84	95.44
background	104.63	86.02	112.98	108	113.62	126.69	105.64
background	96.89	76.71	88.12	92.18	93.26	94.98	81.27
background	132.63	97.06	110.21	126.84	124.17	110.71	134.5
background	103.26	83.45	102.93	95.54	99.06	110.66	92.86
background	110.46	86.91	112.61	111.59	117.11	122.61	100.38
background	120.55	92.66	122.17	121.52	128.83	128.74	112.21
background	120.76	92.02	112.68	120.73	120.98	116.55	125.64
background	114.25	87.87	111.88	123.75	125.83	130.6	116.63
background	125.39	94.03	119.88	123.65	122.81	131.88	119.57
background	98.79	77.37	98.84	94.23	99.19	93.92	96.43
background	105.75	86.63	107.98	109.4	114.33	120.15	108.66
background	105.6	83.95	113.16	107.64	113.75	117.16	97.49
background	115.34	83.9	105.02	99.95	95.85	99.7	91.27
background	87.32	71.69	78.79	79.7	72.46	77.49	73.57
background	98.99	77.7	92.71	98.51	99.59	94.91	96.73
background	123.45	93.09	124.23	118.05	121.69	133.32	109.42
background	103.9	87.14	93.85	80.96	85.39	89.98	69.37
background	111.98	87.64	109.67	115.06	120.21	112.68	120.89
background	112.25	83.79	102.64	105.42	105.9	106.91	109.69
background	105.37	84.89	99.09	101.8	102.28	93.24	85.8
background	99.09	80.46	93.06	90.41	95.27	98.41	99.17
background	99.12	80.88	92.33	86.53	94	89.02	93.75
background	113.82	90.74	117.82	114.55	119.97	119.9	110.99
background	116.02	85.5	106.73	112.86	109.85	111.98	105.26
background	127.02	94.79	106.66	119.24	117.16	115.82	134.86
background	107.7	79.7	104.51	97.26	102.48	106.33	88.96
background	129.87	101.8	129.17	123.32	125.47	129.9	129.75
background	105.19	81.09	92.2	102.31	100.45	95.59	89.6
background	103.22	84.86	109.54	105.98	111.92	116.86	102.18
background	108.64	85.27	106.25	111.49	93.85	109.47	82.94
background	118.76	94.93	120.93	113.64	115.88	122.66	95.8
background	113.29	87.9	108.71	113.37	112.89	117.82	124.64
background	118.48	93.11	112.05	119.54	122.91	116.71	116.43
background	95.9	76.4	86.6	86.96	86.02	87.26	76.15
background	98.53	80.6	95.72	101.09	105.8	97.8	102.96
background	115.21	89.21	117.55	116.58	121.93	125.39	110.35
background	99.44	77.74	94.76	101.79	97.72	98.89	92.93
background	102.89	81.64	106.66	104.26	109.34	109.09	86.33
background	116.74	90.05	110.55	116.26	118.13	109.64	108.03
background	108.91	86.96	113.16	112.66	121.65	123.14	98.88
background	112.91	86.63	108.05	121.27	120.28	124	109.47
background	117.9	91.42	124.61	117.7	123.14	130.56	107.24
background	124.12	91.98	579.97	139.8	143.24	129.8	136.25
background	119.64	93.29	120.89	117.44	109.75	118.08	112.96
background	119.85	90.64	117.42	120.28	121.67	124.5	117.6
background	119.95	93.37	121.16	120.53	124.2	125.65	137.67
background	111.69	84.94	112.28	121.37	125.29	124.02	116.55
background	113.42	85.4	101.27	118.78	121.72	117.37	117.47
background	111.37	84.86	110.98	122.18	127.36	125.85	107.17
background	104.78	85.01	102.23	104.73	97.74	101.72	105.62
background	99.54	82.25	92.38	97.85	100.83	97.36	102.05
background	102.66	82.68	108.58	103.42	111.04	115.55	112.05
background	114.73	88.51	116.15	110.31	109.79	118.28	117.34
background	117.01	92.68	120.64	120.12	112.99	111.55	135.64
background	114.31	87.29	114.96	122.3	124.89	121.97	118.26
background	112.07	88.88	116.55	113.79	121.21	126.98	102.31
background	127.16	98.18	119.6	129.06	128.23	119.6	121.42
background	108.33	88.17	107.19	109.45	114.05	118.83	102.35
background	110.41	88.17	116.31	113.07	117.65	122.18	97.93
background	84.02	72.13	78.05	82.73	86.25	81.8	92.41
background	114.58	88.46	115.22	123.09	126.71	129.02	110.03
background	103.02	83.65	104.17	97.31	104.71	103.22	88.08
background	125.74	96.08	125.54	122.76	124.13	125.16	117.77
background	114.21	84.63	106.33	106.23	111.19	109.77	103.98
background	123.98	92.28	120.07	122.83	124.36	126.81	99.02
background	127.09	95.74	117.09	125.07	129.01	129.22	129.45
background	126.28	95.04	115.97	123.77	125.8	120.78	135.49
background	114.07	90.73	110.41	109.62	111.69	119.64	91.82
background	119.88	93.12	117.14	123.97	123.02	125.9	114.89
background	111.34	85.17	111.37	125.01	128.25	131.16	114.58
background	110.66	86.79	114.45	111.32	118.4	120.18	102.68
background	103.92	83.16	105.98	111.87	113.5	100.3	104.73
background	117.77	91.22	109.72	120.41	118.61	114.56	116.38
background	98.38	77.07	89.27	92.94	91.42	95.27	107.16
background	109.87	85.14	107.24	103.62	108.6	107.7	101.67
background	122.98	94.86	119.02	122.38	123.77	124.08	100.74
background	107.11	86.61	107.55	110.55	110.5	118.5	86.64
background	84.43	66.78	69.95	74.28	74.64	75.74	84.2
background	99.64	78.31	102.02	93.37	97.52	103.37	100.4
background	111.07	84.48	108.46	120.79	123.65	130.83	114.5
background	118.3	91.52	115.32	122.58	123.16	130.61	116.43
background	107.98	87.5	102.31	109.04	100.26	106.61	113.49
background	123.29	91.47	120.83	125.83	125.07	122.07	115.5
background	104.94	80.93	102.21	107.5	104.61	97.32	102.74
background	115.85	87.69	114.74	125.47	126.84	123.01	119.8
background	106.78	82.58	101.17	112.28	111.95	112.78	119.09
background	123.79	94.25	117.14	127.22	128.96	121.7	121.24
background	85.11	73.27	85.8	84.18	88.07	92.1	71.04
background	121.36	92.83	113.42	121.29	112.99	120.86	126.55
background	116.89	90.76	111.45	121.77	123.06	118.86	111.57
background	120.5	92.96	107.77	117.49	119.14	119.12	136.68
background	88.79	74.1	81.31	76.07	74.74	70.61	95.79
background	115.52	89.6	107.59	120.48	121.47	123.09	128.12
background	85.55	69.17	77.54	74.89	79.54	82.15	56.15
background	122.53	93.34	110.38	126.13	127.36	116.86	127.11
background	122.15	91.95	118.83	120.93	123.44	122.02	122
background	123.88	94.51	119.87	125.21	128.99	127.9	121.93
background	98.84	80.33	103.82	102.36	108.48	116.08	88.38
background	104.6	82.58	100.58	111.27	105.07	98.18	116.58
background	99.9	80.74	95.14	99.27	105.82	114.21	95.83
background	108.33	84.25	94.76	100.1	99.39	101.24	88.26
background	102.25	81.14	94.76	105.42	101.02	93.29	95.97
background	103.5	80.1	96.02	96.69	98.25	100.23	98.81
background	116.05	89.93	98.53	108.61	104.94	101.64	115.04
background	99.69	82.88	101.22	94.83	102.83	104.98	111.57
background	96.89	80.4	88.35	94.61	91.77	98.18	81.29
background	86.86	67.12	75.62	78.1	72.78	77.57	76.51
background	117.77	94.25	123.82	117.59	110.84	122.08	127.24
background	112.94	83.42	101.95	109.98	106.99	104.94	96.13
background	96.2	78.84	99.57	93.55	93.69	101.39	86.89
background	107.02	87.65	108.12	113.07	113.02	117.42	100.4
background	118.96	92.76	116.96	122.12	125.45	122.15	122.48
background	116.93	92.3	117.59	117.92	125.45	129.77	109.26
background	86.26	71.64	80.38	88.58	87.59	79.74	80.5
background	122.68	92.88	124.51	111.39	116.64	118.89	114.28
background	96.02	77.37	92.71	95.27	93.32	102.89	78.99
background	107.45	84.79	100.43	103.93	112.45	104.84	116.86
background	91.42	68.84	77.93	89.69	95.16	85.92	105.97
background	115.93	88.46	118.99	110.1	114.17	110.83	113.54
background	105.95	86.26	100.08	97.07	104.08	114.1	76.02
background	97.16	76.73	86.35	87.17	88.69	89.06	107.16
background	106.73	74.6	79.45	81.95	87.16	80.56	91.5
background	114.81	89.37	115.5	112.25	117.37	124.35	92.83
background	110.79	84.21	110.12	121.02	127.59	114.73	115.5
background	90.66	74.17	86.79	88.99	87.31	90.56	74.56
background	112.12	90.51	114.46	110.73	117.07	128.3	92.74
background	89.72	76.36	87.62	85.95	85.07	98.58	85.75
background	122.28	93.11	120.5	121.22	123.21	129.22	114.94
background	78.69	62.71	62.63	68.51	64.15	67.77	62.83
background	114	89.34	112.12	122	123.52	123.4	115.57
background	99.02	82.46	97.31	104.91	106.73	90.46	100.31
background	109.4	86.17	109.06	99.59	102.31	108.35	83.85
background	125.95	94.41	125.79	126.96	129.09	128.83	132.35
background	125.31	92.21	125.77	127.16	125.29	126.74	139.67
background	92.51	70.28	82.74	87.01	88.69	85.21	78.53
background	108.1	84.4	103.92	112.86	111.75	112.2	122.99
background	111.09	82.81	98.35	98.12	105.04	91.09	100.61
background	126.63	96.18	130.91	120.99	121.14	124.25	119.97
background	102.56	81.47	101.06	96.36	98.03	94.1	83.01
background	115.74	89.88	121.74	114.31	116.86	116.25	110.96
background	122.69	91.64	118.26	133.04	133.4	124.18	130.61
background	81.87	68.66	80.71	82.61	77.34	77.49	65.24
background	128.1	98.13	120.63	125.72	128.6	120.93	136.61
background	114.3	89.17	112.02	120.21	114.86	123.39	110.1
background	111.67	85.44	104.89	105.69	110.5	106.43	107.97
background	119.75	92.02	125.62	114.28	118.07	122.89	120.88
background	105.69	80.31	108.89	101.8	104.74	96.69	93.49
background	109.32	84.31	100.56	98.89	106.68	96.91	100.33
background	105.97	87.04	109.09	108.12	114.31	119.6	106.23
background	106.84	78.28	101.88	108.1	102.43	107.36	96.12
background	124.58	95.44	124.81	120.48	125.31	126.73	99.11
background	105.75	78.33	100.26	96	94.61	105.47	75.32
background	117.6	87.67	113.67	124.02	126.07	127.79	117.5
background	106.3	83.32	108.91	115.67	107.9	114.4	90.36
background	113.16	87.57	109.69	106.56	106.21	112.4	91.97
background	99.69	82.56	94.83	99.17	102.23	97.75	104.89
background	106.88	86.18	110.84	108.46	117.32	121.01	104.81
background	118.99	94.55	124.12	118.89	127.26	123.52	131.19
background	128.12	97.52	125.69	121.62	125.9	127.39	122.45
background	109.49	84.6	111.04	118.17	120.79	126.5	106.74
background	101.04	77.69	97.47	109.34	111.02	111.65	98.6
background	112.21	85.37	111.14	123.32	126.88	123.49	113.39
background	101.31	79.75	96.4	104.6	105.77	105.31	106.81
background	90.5	75.36	85.47	87.45	89.27	89.44	76.35
background	104.5	80.35	105.24	103.62	106.68	107.77	90.17
background	109.98	82.74	115.12	110.43	110.38	119.79	110.07
background	113.21	87.54	116.55	107.8	114.38	119.21	108.45
background	117.95	90.99	113.52	117.72	120.08	112.18	108.64
background	113.98	89.31	103.07	116.51	110.68	101.24	118.96
background	117.5	86.83	126.03	115.47	118.88	123.57	123.26
background	113.21	89.34	116.83	116.1	122.89	129.36	100.1
background	82.36	61.93	71.77	72.68	73.98	71.27	67.04
background	103.39	81.82	98.45	102.45	108.63	102.15	96.98
background	103.32	81.75	98.25	93.45	96.15	103.45	77.19
background	117.88	91.88	103.98	103.52	114.12	113.32	86.15
background	105.47	82.53	101.01	105.27	111.07	103.82	107.29
background	116.1	88.36	113.95	121.8	125.4	127.09	113.59
background	94.6	78.15	85.92	91.65	90.07	84.43	89.22
background	124.3	94.94	126.51	119.17	123.95	125.22	135.44
background	111.64	85.47	106.63	100.07	106.13	106.99	96.36
background	117.11	87.21	106.51	114.43	112.48	114.86	112.43
background	126.45	95.9	109.4	121.98	122.5	120.55	135.55
background	121.64	91.75	111.12	123.27	121.6	119.8	128.36
background	95.47	77.27	83.67	80.63	84.63	87.65	78.31
background	116.1	91.75	119.32	116.79	106.94	113.62	123.4
background	100.84	80.91	101.01	104.58	94.1	104.51	79.65
background	118.2	90.56	111.36	121.69	125.22	120.5	124.73
background	113.55	84.64	108.55	106.1	109.39	109.07	125.59
background	111.52	87.57	114.69	109.62	115.19	121.85	93.52
background	105.75	84.1	96.17	105.49	104.28	104.25	114.63
background	121.27	90.71	110.17	121.8	120.96	119.26	119.09
background	112.68	85.59	111.7	121.12	122.74	120.76	117.7
background	113.02	84.88	102.45	106.08	114.21	116.4	104.38
background	89.11	76.28	94.94	91.11	84.02	91.26	78.76
background	104.38	81.57	106.99	100.89	108.18	110.13	93.64
background	118.08	90.74	114.15	116.96	120.94	117.34	122.69
background	107.72	87.34	105.45	107.62	112.76	113.79	108.98
background	117.75	90.3	115.17	122.76	122.79	113.4	128.86
background	106.17	85.7	112.91	112.81	118.12	126.74	101.97
background	119.67	93.62	109.5	111.64	98.55	106.61	98.58
background	120.23	91.22	111.4	120.68	123.93	114	124.07
background	113.4	85.32	109.31	115.75	115.09	115.32	116.35
background	121.64	91.45	114.4	120.13	124.02	126.18	122.17
background	125.49	95.02	114.3	125.42	120.13	107.85	133.82
background	122.21	93.62	105.44	127.14	129.21	122.88	123.32
background	104.41	82.83	99.59	107.47	114.55	114.68	93.11
background	112.86	82.98	104.53	109.47	110.36	109.37	106.18
background	102.6	81.72	99.34	99.52	96.53	98.73	110.74
background	107.52	80.68	92.12	96.41	98.69	92.1	92.05
background	112.79	89.55	114.79	116.73	122.41	116.68	118.18
background	97.79	78.3	95.88	91.4	84.5	91.45	88.74
background	120.3	90.66	117.45	125.74	126.91	133.14	128.51
background	113.04	87.57	108.99	117.29	122.02	111.98	135.7
background	107.29	82.88	105.21	102.17	96.86	103.88	92.25
background	115.47	88.94	115.72	125.54	129.83	130.4	115.21
background	110.5	83.44	108.96	120.46	122.35	123.6	116.94
background	109.07	88.43	106.3	101.12	105.93	109.17	83.67
background	111.11	83.21	102.23	106.55	103.21	94.23	94.71
background	125.7	95.9	125.67	126.78	124.33	125.62	130.93
background	101.9	75.77	92.6	92.41	94.23	86.17	91.26
background	112.91	85.5	116.45	109.27	109.9	118.89	103.26
background	118.02	89.22	107.77	120.74	118.41	114.45	124.71
background	128.5	98.5	126.23	133.39	134.66	124.6	129.07
background	105.5	79.5	81.7	86.18	86.5	80.38	103.4
background	123.31	91.69	105.07	102.64	95.19	97.12	82.02
background	77.83	63.12	65.83	68.12	68.28	63.87	63.24
background	119.01	86.98	97.49	122.56	111.5	105.88	127.67
background	113.44	86.13	111.72	119.49	123.09	124.63	99.29
background	105.85	77.09	108.55	105.65	100.6	107.19	91.72
background	115.16	89.52	119.44	113.93	119.37	122.12	105.54
background	120.64	94.3	116.63	126	122.03	103.36	127.69
background	89.59	74.71	83.85	90.83	89.42	89.44	95.29
background	113.95	88.23	120.08	109.74	111.12	115.52	102.91
background	104.74	79.49	98.99	97.98	104.89	104.96	80.69
background	111.11	90.2	106.98	102.08	105.87	111.7	80.74
background	91.72	70.98	76.69	78.17	77.98	81.16	69.24
background	116.46	87.65	121.92	110.83	118.71	128.38	107.24
background	116.25	90.08	118.58	112.68	122.12	117.29	131.21
background	119.69	91.87	122.58	121.85	120.88	124.2	138.88
background	122.13	90.64	115.32	126.88	127.93	120.58	117.62
background	105.97	85.57	112.33	107.54	113.97	118.69	132.18
background	96.98	77.16	101.74	95.5	97.67	101.65	89.92
background	94.93	78.91	90.13	94.69	89.42	84.38	98.58
background	114.86	90.13	121.6	113.83	119.57	122.08	128.96
background	111.09	83.85	111.95	103.29	105.88	113.07	107.8
background	109.4	85.14	103.62	107.62	110.41	106.4	110.99
background	119.55	95.4	108.91	116.41	118.33	102.03	126.28
background	117.75	87.37	110.79	123.59	124.02	119.27	112.86
background	95.01	75.79	85.34	99.97	93.26	88.89	113.8
background	108.31	83.87	108.71	104.61	109.85	117.16	104.08
background	112.84	86.28	110.18	118.03	122.02	127.4	113.47
background	130.86	95.47	127.75	132.38	132.23	132.4	128.43
background	95.29	78.6	85.12	78.28	81.37	82.15	64.79
background	114.33	87.93	111.31	119.27	123.82	112.51	118.89
background	120.46	90.18	124.46	118.46	122.3	132.43	105.52
background	103.79	80.35	99.9	102.4	105.69	94.96	71.85
background	115.06	91.69	117.87	113.92	123.12	120.51	109.8
background	119.67	89.75	115.42	125.32	126.64	127.83	115.19
background	115.95	87.36	99.36	105.77	107.27	101.88	100.31
background	118.28	89.02	96.68	115.64	108.93	95.87	126.3
background	103.57	79.37	99.83	102.36	106.61	98.61	103.16
background	115.44	89.6	129.11	117.7	121.64	121.74	131.27
background	117.22	92.21	113.21	121.5	122.58	121.9	126.13
background	101.55	88.36	88.3	95.34	86.81	81.79	108.71
background	106.41	83.5	110.88	119.98	121.36	127.95	119.45
background	104.96	78.83	100.02	99.6	99.88	105.93	95.49
background	99.75	78.83	95.21	100.45	105.45	108.63	116.2
background	126.18	94.15	111.97	126.46	134.81	117.72	126.99
background	116.36	88.64	109.83	119.57	123.22	124.48	123.72
background	96.31	80.28	99.44	100.35	105.49	102.5	86.88
background	103.12	81.69	98.96	104.91	104.46	109.83	103.29
background	114.12	88.05	119.11	115.42	121.57	128.41	97.62
background	105.87	85.44	111.01	113.44	119.17	123.12	99.57
background	122.83	95.37	123.36	123.07	129.02	129.4	112.79
background	93.21	77.88	81.64	89.17	93.49	81.77	96.88
background	89.57	71.04	69.36	73.16	75.98	72.93	63.19
background	117.17	87.34	104.63	113.9	119.62	102.31	118.33
background	122.58	92.86	118.36	123.75	124.21	126.5	121.77
background	109.47	86.53	110.81	118.13	106.48	117.17	107.36
background	100.33	80.26	87.52	99.34	96.36	80.51	92.46
background	116.68	89.6	118.48	123.93	125.4	126.36	176.99
background	115.57	87.34	115.29	119.09	120.23	109.77	112.08
background	90.68	72.99	88.45	89.44	89.36	98.76	78.81
background	114.23	88.26	111.55	124.21	127.75	131.19	110
background	104.08	85.54	109.09	104.73	107.85	108.25	97.44
background	122.56	93.21	120.31	122.4	126.15	127.62	99.57
background	108.08	86.05	110.69	116.89	118.98	107.45	88.28
background	106.28	81.98	97.55	102.21	103.79	92.36	83.69
background	105.64	83.64	107.9	104.4	100.23	99.16	90.3
background	92.6	79.04	89.49	85.36	79.54	83.31	73.83
background	86.69	72.15	74	83.62	81.87	76.15	92.3
background	102.89	82.99	100.66	97.04	104.2	105.64	77.31
background	97.42	78.13	94.79	93.11	91.14	95.55	99.6
background	113.37	87.14	112.35	124.21	123.97	116.91	123.59
background	118.66	89.8	108.13	113.44	121.9	116.02	129.32
background	110.53	83.97	107.31	118.12	122.36	112.69	109.69
background	117.45	91.07	110.53	124.26	123.19	118.51	132.13
background	113.17	86.13	108.94	123.79	126.33	123.62	113.67
background	115.83	92.15	123.52	116.18	124.05	129.55	122.45
background	77.09	67.7	66.23	59.97	61.29	71.74	59.14
background	122.88	91.64	118.55	127.6	124.66	129.92	91.65
background	120.1	92.1	118.58	112.74	118.07	116.21	101.85
background	102.2	77.09	97.9	102.45	86.46	96.94	95.36
background	111.72	85.69	108.71	108.6	108.31	110.25	115.27
background	109.77	83.69	105.31	124.81	119.01	111.98	132.03
background	116.55	90.94	108.99	116.96	120.36	112.17	123.22
background	118.26	91.11	127.85	118.68	118	123.77	122.84
background	123.09	93.01	115.07	124.36	127.98	120.79	125.32
background	126.68	97.24	127.26	125.31	126.98	128.89	126
background	105.26	84.58	113.44	107.26	106.71	114.51	95.88
background	110.98	86.81	112.68	123.04	126.13	128	110.76
background	107.62	85.88	102.1	109.22	103.21	113.34	110.73
background	91.64	72.02	78.46	81.45	79.57	76.41	72.64
background	116.3	90.89	120.38	116.83	120.96	131.8	104.96
background	115.95	89.45	112.61	120.83	121.5	114.25	117.06
background	122.05	92.91	121.67	125.5	127.49	122.17	124.17
background	103.29	79.97	103.57	109.62	105.54	100.36	97.79
background	118	90.25	115.98	115.47	117.01	118.1	93.54
background	110.05	83.59	109.24	103.75	88.05	95.69	109.4
background	102.21	81.82	99.19	90.94	92.07	89.04	98.58
background	92.15	74.23	89.6	83.95	90.73	97.31	87.44
background	97.42	80.93	104.35	99.09	106.58	117.45	102.78
background	110.1	85.07	106.99	114.81	117.4	114.94	123.62
background	92.6	73.92	91.5	94.71	95.01	98.03	73.67
background	100.45	79.79	93.29	90.55	88.51	91.75	86.51
background	115.26	91.12	118.93	114.23	120.02	126.78	119.74
background	113.67	89.69	111.36	114.17	116.21	118.21	117.22
background	108.89	83.62	114.43	104.05	109.7	101.19	98.05
background	115.7	88.38	113.83	125.27	124.36	116.2	118.84
background	89.49	70.38	81.65	82.18	80.03	85.54	72.31
background	120.07	93.75	122.89	118.58	123.09	124.25	127.36
background	100.64	80.18	96.91	95.44	92.73	96.83	84.35
background	104.74	80.76	98.5	110.6	106.13	104.21	107.37
background	115.09	88.94	112.64	125.54	128.03	120.17	122.18
background	118.66	91.31	117.44	116.68	116.51	120.76	108.45
background	120.17	91.64	110.88	120.17	121.65	119.34	118.17
background	116.58	91.4	116.46	113.77	117.57	116.71	120.4
background	118.88	91.5	108.35	111.7	104.2	112.17	117.4
background	110.46	89.95	109.52	104.51	97.77	97.57	121.42
background	109.88	87.24	113.49	116.68	120.79	121.79	104.81
background	99.95	79.31	96.1	101.09	104.76	105.34	105.36
background	94.91	75.19	89.39	95.8	94.98	88.46	81.36
background	114.71	87.74	106.43	106.61	106.31	103.87	120.64
background	94.66	75.72	84.23	91.98	90.26	96.98	89.97
background	109.36	85.72	105.26	101.45	110.88	97.92	85.27
background	131.77	98	121.95	126.48	124.23	125.06	127.19
background	107.14	83.54	111.14	111.01	113.65	126.12	104.36
background	92.55	78.69	81.34	86.03	83.95	76.99	58.55
background	125.4	93.31	123.09	120.21	116.91	121.85	132.83
background	121.17	93.01	109.64	127.16	129.85	123.31	119.31
background	89.74	70.53	87.31	81.65	88.89	89.5	68.35
background	114.51	88.33	112.91	107.92	113.27	125.01	98.84
background	100.41	80.86	98.18	102.36	105.06	109.42	99.29
background	109.67	83.7	108.35	103.67	106.26	116.83	97.07
background	103.31	80.02	97.77	102.63	102.08	89.9	86.25
background	114.66	86.51	112.98	123.6	123.21	129.65	122.35
background	111.75	88.64	107.77	104.12	106.83	115.31	85.6
background	109.54	82.4	104.21	104.03	108.79	106.25	76.64
background	86.35	73.93	93.34	82.21	89.4	86.15	63.11
background	119.22	87.47	114.84	126.66	126.96	127.17	129.12
background	120.07	92.36	118.98	124.07	120.3	125.31	124.08
background	119.17	90.64	114.68	129.07	130.79	126.51	118.46
background	113.31	86.12	111.67	120.96	126.15	129.72	124.08
background	122.84	93.04	121.31	122.41	129.54	121.65	125.4
background	124.66	95.74	129.09	128.76	130.45	131.55	134.68
background	115.49	87.12	113.11	122.91	127.49	132.4	111.31
background	108.1	83.87	108.46	118.5	122.79	122.99	115.72
background	112.51	87.8	102.69	111.06	103.88	111.49	105.45
background	101.6	79.8	103.47	97.07	99.19	109.5	93.27
background	118.21	91.59	120.88	121.22	120.26	119.02	106.56
background	88.56	74.1	85.02	89.4	90.08	88.91	90.21
background	120.05	91.45	115.02	121.9	122.07	125.06	122
background	121.17	91.95	128.03	118.31	120.56	124.68	125.04
background	101.11	79.52	103.4	98.13	103.01	106.91	110.64
background	126.56	91.85	117.55	123.07	125.83	124.36	97.4
background	92.89	73.92	86	79.69	82.48	83.69	82.79
background	105.83	83.54	96.94	104.68	103.83	104.81	85.7
background	102.86	82.73	102.33	104.79	104.81	111.29	82.41
background	121.92	92.08	115.27	123.19	120.76	125.09	118.81
background	118.73	91.29	120.12	118.64	122.99	123.77	121.52
background	111.09	88.96	99.82	114.55	116.23	116.79	110.33
background	87.12	74.5	78.78	83.49	86.05	84.18	105.67
background	126.61	96.35	119.12	125.6	126.5	121.02	133.88
background	73.79	62.45	70.63	60.98	63.01	59.34	48.25
background	102.17	82.74	103.11	101.79	106.78	108.41	89.7
background	113.01	87.4	115.11	123.31	128.58	126.89	113.01
background	120.56	92.71	123.16	110.21	118.94	119.45	126.26
background	103.82	77.36	93.34	104.64	100.79	104.23	105.39
background	113.44	84.25	120.3	115.07	117.31	122.02	121.26
background	100.4	81.07	97.8	95.98	101.06	101.12	86.17
background	124.2	94.74	118.13	125.22	127.44	122.03	129.01
background	116.58	93.27	118.68	120.88	125.69	122.2	118.88
background	119.92	92.18	118.1	124.17	124.88	130.5	111.44
background	96.94	75.36	80.5	83.64	79.44	81.44	89.01
background	107.6	87.9	106.02	112.46	98.3	107.54	120.13
background	128.38	97.24	107.52	121.34	121.31	108.66	134.45
background	109.8	84.88	114.74	106.18	111.55	118.78	104.84
background	124.36	94.23	125.59	128	128.5	125.11	131.5
background	98.4	85.64	99.98	93.9	97.32	103.31	73.12
background	120.84	93.34	120.25	129.82	124.02	127.8	135.74
background	110.48	83.17	100.5	107.19	104.07	99.4	102.45
background	86.73	69.42	72.38	72.38	70.73	76.53	84.94
background	126.5	98.26	127.77	119.67	124.98	127.55	133.85
background	87.39	74.89	80.43	85.21	82.68	80.69	81.21
background	102.4	80.02	94.64	95.8	98.91	92.48	107.44
background	122.88	98.48	118.07	127.92	123.7	115.27	139.11
background	113.65	88.68	116.53	107.64	110.76	120.4	85.37
background	113.69	86.48	113.82	121.07	121.79	128.12	111.26
background	120.03	89.09	121.62	109.72	114.81	118.07	114.66
background	103.26	81.85	98.96	104.53	106.2	108.78	105.87
background	99.74	78.48	87.67	79.5	83.67	87.74	64.13
background	111.5	84.17	109.62	122.36	123.65	118.66	96.41
background	106.43	85.31	98.56	105.02	106.02	105.37	98.61
background	122	91.22	115.19	128.66	132.18	121.01	125.12
background	128.23	101.57	127.4	122.76	128.64	127.88	123.47
background	112.26	85.69	101.65	106.4	104.17	109.11	86.78
background	115.14	88.66	117.04	119.47	120.68	122.66	119.57
background	125.36	95.22	104.31	119.6	120.41	110.93	130.96
background	108.45	82.23	95.62	106.89	105.65	106.55	100.83
background	118.2	87.59	113.45	114.6	116.74	114.3	116.93
background	124.88	98.68	126.53	121.69	128.45	125.64	127.57
background	94.76	75.54	91.19	93.06	96.15	86.98	80.83
background	111.39	85.57	105.75	117.32	114.89	117.37	121.36
background	114.74	87.31	116.71	124.84	127.6	132.74	123.59
background	112.91	88.05	118.94	106.73	113.47	127.29	107.01
background	105.87	81.29	98.25	104.17	105.98	99.67	73.87
background	97.26	78.43	92.99	93.22	96.78	102.28	87.88
background	96.89	76.33	88.15	91.16	90.94	94.31	85.8
background	121.26	90.07	113.72	122.4	122.07	118.07	114.36
background	115.24	90.69	110.23	117.9	120.78	118.86	121.04
background	100.56	80.1	93.12	102.21	106.4	98.12	119.26
background	126.08	97.82	111.93	121.09	118.25	106.35	139.93
background	120	93.12	126.05	116.4	116.61	125.06	133.39
background	110.91	87.75	111.42	114.26	117.83	118.12	109.97
background	101.87	85.82	105.4	100.66	106.03	100.64	120.58
background	111.67	83.98	101.64	106.45	111.82	108.84	102.18
background	101.72	78.63	100.53	92.21	96.68	104.98	81.27
background	111.88	86.99	112.21	112.23	115.9	113.24	105.5
background	108.56	80.26	102.07	111.39	112.83	110.81	101.31
background	91.4	76.33	91.57	87.8	92.07	100.81	88.53
background	93.95	77.09	91.69	90.86	94.56	99.02	89.64
background	108.73	85.29	114.38	107.79	114.83	125.31	111.06
background	115.27	89.12	111.32	123.7	124.76	129.34	114.25
background	112.74	91.11	108.99	107.97	111.85	111.24	108.55
background	112.38	82.51	107.9	109.64	111.36	110.83	91.54
background	107.69	82.53	107.83	119.77	122.4	125.45	104.38
background	113.12	91.72	107.14	108.23	100.71	102.41	86.4
background	108.78	85.31	114.31	115.74	121.6	111.8	90.28
background	99.22	77.09	98.88	103.04	100.55	107.82	106.33
background	126.15	97.22	121.65	119.55	126.63	125.8	134.68
[truncated: 28,304 more rows]

## Sheet: Figure 3d_Graph 2
Figure 3	Post-synthetic photochemical processing (Level-Two patterning)
Figure 3d_Graph 1	Crosslinking efficiency for free psoralen (TMP)					a.u. = arbitrary units
Feature/Sequence name	Initial hybridization	First crosslinking procedure	2nd crosslinking procedure	3rd crosslinking procedure	4th crosslinking procedure	5th crosslinking procedure	6th crosslinking procedure			Feature name	Feature characteristics	Number of replicates	Sequence (5' to 3')
	Fluorescence intensity [a.u.]	Fluorescence intensity [a.u.]	Fluorescence intensity [a.u.]	Fluorescence intensity [a.u.]	Fluorescence intensity [a.u.]	Fluorescence intensity [a.u.]	Fluorescence intensity [a.u.]			background	empty features	3030	none
background	124.21	97.11	79.22	79.77	70.25	67.88	46.3			QC25-TA_T5	sequence feature	27270	GTC ATC ATC ATG AAC CAC CCT GGT CTA TTT TT
background	184.45	104.94	88.41	87.65	73.93	72.18	49.57
background	166.81	110.84	70.2	84.76	69.29	67.39	44.89
background	149.74	93.95	93.59	92.6	78.15	76.94	54.68				Background features			Sequence features
background	158.98	92.6	72	84.08	67.44	68.53	46.15			Microarray treatment	Rows of replicates	Average intensity [a.u.]	Standard deviation	Rows of replicates	Average intensity [a.u.]	Standard deviation
background	164.17	116.61	83.09	87.31	77.29	74.2	54.08			Initial hybridization	B5:B3034	161.295	26.6631	B3035:B30304	19596.3	3351.62
background	135.27	93.75	77.59	92.99	67.12	70.33	46.5			1st crosslinking procedure	C5:C3034	101.991	16.8463	C3035:C30304	12217	2614.5
background	192.38	127.14	100.61	129.47	79.34	77.64	54.33			2nd crosslinking procedure	D5:D3034	85.9692	16.8436	D3035:D30304	13882	1982.5
background	182.66	109.5	87.07	87.74	73.01	75.87	51.04			3rd crosslinking procedure	E5:E3034	90.2895	22.3294	E3035:E30304	13827	2098.2
background	144.02	92.51	69.16	83.92	68.71	67.55	46.23			4th crosslinking procedure	F5:F3034	73.0545	10.5676	F3035:F30304	10361	1880.26
background	138.74	104.35	74.51	97.29	71.47	71.44	52.51			5th crosslinking procedure	G5:G3034	72.7281	12.5212	G3035:G30304	7746.84	1264.09
background	156.41	99.75	82.88	93.34	72.84	73.52	50.05			6th crosslinking procedure	H5:H3034	50.5746	9.1505	H3035:H30304	5939.11	1002.58
background	137.92	96.58	74.86	85.82	69.27	70.79	50.33
background	202.07	111.7	79.59	97.21	75.5	71.77	52.63
background	203.07	124.94	90.13	93.22	76.08	73.59	50.05			Crosslinking efficiency for 5' psoralen (TMP) modified DNA oligonucleotides
background	204.02	135.97	129.42	131.92	107.7	97.69	69.47			(Sequence name (32mer): QC25-TA_T5)
background	166.13	95.8	86.78	73.98	68.25	69.74	48				Average intensity [a.u.]	Standard deviation	Overall CL efficiency [%]*	Standard deviation
background	182	112.5	92.73	92.21	75.72	73.6	51.29			Initial hybridization	19596.3	3351.62	100	24.1878
background	147.7	92.71	93.02	98.07	75.42	75.72	54.12			1st crosslinking procedure	12217	2614.5	62.3434	17.0792
background	182.31	111.26	90.71	77.02	73.47	71.77	49.64			2nd crosslinking procedure	13882	1982.5	70.84	15.7844
background	134.35	92.55	83.12	92.02	75.65	73.06	49.17			3rd crosslinking procedure	13827	2098.2	70.5594	16.1332
background	137.87	95.44	77.54	85.37	72.58	72.41	50.88			4th crosslinking procedure	10361	1880.26	52.8724	13.1848
background	202.56	123.55	92.58	94.26	76.3	74.93	52.91			5th crosslinking procedure	7746.84	1264.09	39.5323	9.34489
background	143.24	87.02	83.8	90.74	76.86	74.69	52.43			6th crosslinking procedure	5939.11	1002.58	30.3074	7.28316
background	196.71	121.47	94.15	94.07	76.89	78.03	55.09				*Efficiency for the initial hybridization was set to 100 %
background	162.07	109.14	91.7	94.02	77.74	75.11	52.2
background	133.79	98.41	76.12	83.16	71.88	68.99	48.68
background	188.51	108.63	87.14	83.49	73.26	74.13	48.5
background	164.73	99.19	88.78	106.55	84.03	79.97	54.69
background	158.96	108.23	82.46	93.5	74.23	71.4	51.59
background	204	107.19	89.44	79.9	69.06	72.21	49.95
background	152.86	100.25	79.45	93.24	77.39	72.4	51.57
background	148.28	109.72	85.49	83.92	75.24	69.74	49.11
background	145.9	90.07	90.08	93.34	75.62	75.11	51.7
background	170.74	104.56	93.67	88.46	73.62	75.44	51.29
background	144.69	103.93	92.6	120.38	77.97	77.44	52.89
background	145.64	94.83	77.59	89.44	75.65	71.97	51.17
background	181.47	106.12	93.47	86.55	74.4	75.9	52.83
background	156.28	98.64	82.23	81.74	68.23	70.56	48.74
background	181.21	102.84	95.12	80.15	72.17	74.63	49.64
background	119.44	85.82	70.45	64.26	60.93	61.45	43.62
background	176.17	119.79	78.23	83.06	69.93	71.24	50.23
background	188.76	113.59	87.8	100.68	71.7	71.79	50.26
background	178.61	107.52	92.94	92.03	75.31	73.31	50.6
background	158.46	86.07	67.92	68.17	59.82	63.92	44.64
background	111.19	85.5	72.15	83.22	70.07	71.16	51.14
background	164.61	94.94	89.19	90.08	72.38	72.68	49.57
background	190.23	106.69	93.79	93.32	72.1	73.69	51.26
background	150.91	89.92	93.64	86.56	75.19	75.12	51.95
background	159.27	94.45	88.28	86.31	71.01	74	50.91
background	111.32	80.5	56.13	56.86	55.42	57.21	38.84
background	149.27	100.05	97.19	107.44	88.89	85.82	59.64
background	176.41	100.68	87.29	73.45	73.7	71.31	48.55
background	138.31	107.49	77.95	90.48	76.15	72.66	48.56
background	157.32	113.31	75.92	97.67	67.04	70	47.98
background	174.76	101.39	89.98	85.75	71.06	74.17	51.04
background	151.47	85.85	98.38	103.88	76.89	81.06	58.28
background	136.68	89.83	86.18	84.13	72.64	71.11	48.96
background	181.62	107.02	83.24	81.72	70.28	69.7	48.93
background	147.6	85.5	72.4	82.55	62.43	65.55	45.85
background	193.4	125.5	88.38	85.27	76.66	74.61	51.22
background	184.43	115.52	88.58	114.53	73.57	74.71	50.5
background	209.47	107.44	84.45	87.62	70.53	76.43	53.16
background	181.9	104.66	83.7	81.75	70.43	69.47	51.31
background	138.86	97.49	74.98	85.52	66.1	66.79	47.07
background	154.53	103.77	81.67	87.16	71.85	72.86	49.77
background	136.78	86.4	61.19	64.38	59.64	59.69	42.17
background	146.35	106.53	95.9	130.6	86.76	85.44	60.53
background	142.68	97.62	79.8	79.85	72.3	67.8	48.33
background	138.63	85.17	91.04	90.12	74.51	74.4	50.12
background	166.4	105.45	93.27	102.12	76.64	75.72	53.59
background	184.03	105.67	92.66	88.61	76.43	75.54	51.79
background	131.12	99.65	77.02	91.02	74.38	69.34	49.11
background	184.79	107.59	89.82	76.2	72.55	74.25	49.98
background	124.84	92.03	69.44	76.94	65.14	65.17	45.17
background	141.47	92.07	94.93	121.65	77.11	77.36	53.67
background	164.69	107.16	79.57	86.78	68.94	70.79	47.59
background	174.2	100.53	94.61	88.63	70.03	70.99	48.88
background	153.29	89.5	91.37	86.28	72.02	74.25	49.93
background	136.73	94.02	78.66	83.06	71.04	68	46.79
background	164.96	119.52	96.13	118.63	86.74	78.36	61.42
background	187.45	111.49	98.45	92.96	77.5	76.68	52.28
background	162.46	95.47	94.2	80.93	70.2	73.72	50.2
background	160.3	380.61	387.98	374.21	284.33	239.4	172.58
background	150.88	110.74	90.03	93.09	79.47	73.82	52.73
background	148.2	110.43	94.07	121.8	82.96	81.37	58.88
background	165.79	113.65	92.2	146.33	97.14	88.48	65.83
background	173.09	116.88	89.64	91.54	77.74	76.98	52.69
background	141.95	96.79	90.63	107.62	79.01	77.85	55.95
background	215.79	127.27	97.22	108.64	73.6	75.72	54.17
background	155.17	98.55	76.02	71.92	62.83	64.31	44.78
background	167.17	112.6	85.83	95.65	80.08	73.4	51.9
background	174.83	94.51	92.4	94.18	74.69	75.77	51.29
background	191.98	110.79	95.52	89.49	77.64	75.37	53.01
background	203.64	111.36	88.28	96.91	73.75	75.16	52.23
background	178.76	87.95	82.26	94.35	70.74	71.9	47.82
background	135.12	82.98	75.6	76.38	64.81	65.95	46.41
background	148.64	98.58	66.68	79.97	62.1	62.71	43.64
background	153.16	89.29	76.26	71.9	63.37	65.97	46.76
background	181.95	127.07	88.88	103.29	76.26	72.6	50.33
background	150.17	99.82	94.33	105.67	77.11	78.84	56.64
background	154.21	97.74	90.33	96.35	75.74	73.74	50.46
background	186.2	97.21	84.99	78.38	65.97	69.98	50.64
background	245.83	137.42	102.28	113.44	78.26	77.62	56.18
background	150.03	96.56	90.53	91.5	78.81	74.58	52.15
background	143.11	103.95	90.76	99.72	79.77	76.51	54.17
background	135.31	97.49	90.18	100.38	74.21	74.93	52.1
background	467.36	115.95	85.31	105.97	77.9	76.31	50
background	141.82	97.7	98.35	103.92	79.72	78.81	56.1
background	174.43	112.5	94.26	94.43	75.6	76.64	51.98
background	142.07	85.17	91.47	87.55	75.57	75.57	51.9
background	160.05	95.44	93.06	99.26	81.85	79.55	55.5
background	125.47	94.84	71.74	75.67	66.63	64.93	45.47
background	184.03	107.44	91.83	77.77	73.8	74.13	50.48
background	158.56	99.06	78.17	75.4	68.89	69.22	46.26
background	150.17	97.32	81.26	95.55	76.31	74.96	53.04
background	138.08	85.36	81.47	80.71	69.11	71.47	48.33
background	174.84	95.4	77.75	71.97	63.55	66.53	45.44
background	146.31	84.6	70.61	67.45	58.99	60.13	42.21
background	232.98	163.22	119.27	133.6	101.4	89.16	65.04
background	167.88	96.41	84.66	75.92	67.93	70.6	50.3
background	162.26	100.64	74.33	87.04	66.25	66.83	46.88
background	152.89	88.08	72.99	82.99	68.81	68.53	47.36
background	187.47	105.31	90.43	87.19	74.5	71.87	51.82
background	145.04	95.54	96.38	95.11	75.62	77.64	53.34
background	146.71	88.02	76.5	80.3	65.11	65.92	46.26
background	140.18	99.02	72.74	80.25	66.94	64.13	44.38
background	142.6	95.93	86.21	103.98	70.98	71.37	51.31
background	169.88	121.67	78.76	80.76	67.82	66.76	46.86
background	131.45	86.6	58.56	59.49	56.51	57.39	39.6
background	147.12	105.77	79.88	93.75	75.16	73.65	55.74
background	134.84	92.2	88.53	87.54	74.98	74.35	48.94
background	158.88	101.14	79.16	77.34	66.08	65.37	46.1
background	150.18	99.62	74.15	76.08	67.14	65.01	45.67
background	138.88	93.67	84.56	91.57	74.68	71.49	47.55
background	174.98	100.68	79.72	73.22	66.68	68.1	46.98
background	185.34	109.26	87.6	77.39	67.44	71.49	49.14
background	447.4	114.33	87.93	89.5	74.17	75.42	50.56
background	191.44	127.07	92.25	98.71	83.32	75.54	53.17
background	145.7	110.58	85.75	86.05	75.11	71.72	49.47
background	161.4	105.85	88.36	117.74	81.74	75.88	52.41
background	166.38	91.04	104.43	97.52	77.39	85.39	60.79
background	148.76	100.73	82.1	78.93	71.29	69.16	48.35
background	185.06	106.53	83.59	84.25	76.17	71.92	50.08
background	187.19	106.13	94.69	92.84	74.55	73.8	49.92
background	169.12	106.88	80.02	86.28	71.39	71.26	46.13
background	124.35	82.76	82.45	87.49	72.61	71.87	46.86
background	202.23	104.83	93.47	81.65	69.93	74	49.92
background	217.12	125.59	83.98	98.84	78.1	72.86	51.21
background	123.39	83.9	61.4	58.84	55.42	59.88	39.87
background	168.96	102.02	92.05	85.92	69.47	72.98	50.2
background	173.74	97.11	90.83	79.87	70.25	72.31	50.28
background	169.16	95.8	74.03	99.97	65.42	68.5	44.02
background	163.72	94.18	97.16	96.64	79.6	82.63	56.93
background	132.35	96.03	67.75	78.64	66.89	64.43	44.41
background	139.74	95.31	68.35	66.99	60.53	63.01	42.94
background	149.02	91.64	80.48	112.38	76.18	74.89	53.06
background	143.83	90.35	71.85	73.02	59.95	62.83	43.22
background	209.37	125.19	89.52	94.21	75.98	75.01	53.21
background	165.31	111.83	89.62	89.24	74.96	72.78	51.64
background	128.71	83.11	72.07	69.39	61.02	65.93	44.1
background	145.27	92.6	85.95	93.14	75.62	77.11	53.59
background	143.59	89.62	68.93	67.82	61.11	63.26	43.88
background	172.12	96.46	81.26	81.44	69.04	71.04	46.4
background	136.3	92.84	86.13	88.66	73.12	75.6	50.56
background	165.19	103.62	82.6	94.89	72.07	71.57	48.94
background	151.82	91.82	85.52	83.02	68.36	71.87	48.73
background	149.79	98.1	87.88	80.83	72.23	72.63	49.22
background	149.95	106.18	91.14	111.75	84.74	89.82	69.97
background	207.37	111.82	93.74	91.95	75.22	76.21	53.42
background	175.24	103.79	90.55	78.71	70.48	73.04	49.19
background	151.32	104.91	83.39	96	72.74	76.81	50.51
background	146.99	106.94	83.69	96.25	77.65	74.83	53.31
background	139.44	97.77	80.66	81.79	72.56	70.64	49.29
background	155.04	104.83	77.8	79.79	68.73	65.16	46.25
background	164.53	92.84	78.35	70.56	65.07	67.69	46.45
background	160.6	105.29	91.67	95.12	79.5	76.56	54.05
background	179.37	102.17	87.52	75.09	71.52	71.85	49.19
background	183.07	104.48	79.27	81.32	70.63	68.6	46.78
background	168.05	94.26	85.19	85.69	70.91	73.19	52.21
background	198.68	102.86	88.12	74.81	69.31	71.12	49.14
background	146.28	114.05	69.34	76.13	65.44	63.75	45.02
background	179.85	103.17	75.87	79.9	63.14	68.83	48.99
background	172.1	102.78	80.63	95.8	69.06	72.13	50.17
background	161.85	107.14	79.5	76.98	69.04	67.88	46.26
background	126.64	86.81	70.13	75.32	61.88	63.22	45.44
background	165.4	94.74	72.05	73.69	60.13	66.41	45.75
background	139.37	98.84	81.87	85.79	69.95	70.88	48.41
background	181.57	105.95	92.76	95.83	74.99	76.86	52.43
background	141.09	88.58	86.35	81.64	68.21	71.5	48.51
background	202.94	123.57	99.09	102.53	77.06	78.53	53.83
background	161.01	106.61	84.98	95.09	70.76	71.26	47.54
background	154.98	119.67	87.64	90.25	76.63	74.53	51.83
background	175.06	108.18	93.93	109.69	86.53	82.31	57.55
background	153.4	97.82	90.86	90.21	79.16	75.75	54.17
background	161.7	107.12	81.07	84.88	67.85	69.17	48.15
background	137.77	82.33	78.1	76.07	66.35	67.36	45.22
background	129.93	82.5	74.07	69.69	64.71	65.64	44.79
background	146.74	95.85	82.64	93.11	76.84	73.88	49.77
background	133.85	83.19	79.22	75.92	67.17	70.03	44.88
background	151.65	92.58	89.27	83.39	72.26	72.05	49.55
background	139.8	92.96	65.45	66.68	62.21	63.42	42.35
background	172.2	115.24	117.47	133.92	102.68	97.74	72.02
background	145.12	97.67	89.82	89.17	77.5	75.19	51.62
background	160.31	97.98	75.27	78.15	63.93	67.75	48
background	156.4	110.33	78.83	85.77	67.39	64.45	46.69
background	150.74	82.64	77.8	73.98	63.21	66.73	45.01
background	161.47	109.52	80.4	88.63	75.75	70.98	49.09
background	165.88	96.36	91.29	85.77	74.08	75.59	52.2
background	193.09	112.74	83.5	83.77	69.16	71.93	50.05
background	191.04	110.51	94.28	93.24	73.88	74.05	51.07
background	197.55	118.12	91.85	93.55	77.88	75.09	52.23
background	166.91	117.52	83.07	98.02	71.67	71.16	48.93
background	237.01	229.09	117.24	194.86	99.17	88.64	66.73
background	119.36	81.6	64.03	65.16	57.69	57.57	39.06
background	159.77	131.22	97.34	123.17	102.02	80.96	63.88
background	136.31	97.22	81.39	98.63	75.12	69.36	48.43
background	144.91	105.97	83.06	95.85	75.82	72.64	50.88
background	158.51	108.17	102	100.08	82.76	79.95	56.74
background	195.4	99.06	78.91	71.93	65.29	71.32	46.31
background	156.56	108.45	82.79	132.48	91.44	81.59	55.92
background	151.19	90.08	65.04	94.88	60.07	61.62	42.03
background	129.04	87.5	75.98	76.26	67.29	68.61	46.86
background	138.99	102.6	82.58	92.07	75.98	72.74	50.94
background	146.25	94.56	75.24	77.6	67.83	65.42	45.62
background	137.6	92.89	85.93	91.97	77.7	75.62	52.99
background	179.79	99.4	100.3	93.01	72.91	76.84	54.45
background	179.32	104.43	78.58	79.24	66.17	67.85	46.73
background	186.4	104.36	92.03	81.88	67.85	72.69	49.32
background	176.89	111.01	83.45	95.97	74.76	72.88	50.55
background	149.5	87.55	87.7	82.88	73.9	73.17	50.33
background	166.88	91.95	87.69	77.52	69.6	71.44	49.26
background	205.77	108.26	93.6	95.95	72	73.34	52.41
background	119.32	79.17	63.04	88.03	57.95	62.12	43.16
background	167.44	120.94	80.86	87.37	69.45	66.31	47.62
background	164.4	105.01	94.55	88.28	75.95	75.98	52.96
background	157.55	84.6	81.55	79.09	66.5	68.78	48.33
background	145.4	99.57	99.57	94.28	79.02	77.62	55.32
background	148.91	112.25	87.74	97.45	77.16	71.98	51.93
background	190.35	112.58	93.17	89.4	74.58	74.28	52.64
background	143.45	92.73	85.45	99.45	72.18	73.21	52.2
background	168.64	107.65	80.64	82.66	71.52	71.21	49.6
background	117.4	91.6	79.55	93.04	73.88	71.42	49.7
background	191.57	116.98	93.9	97.87	79.22	76.26	53.54
background	171.16	115.92	85.32	99.11	70.17	72.36	48.61
background	175.11	106.94	90.51	82.86	70.56	71.52	50.21
background	171.6	98.15	88.84	84.4	72.76	73.11	51.47
background	171.32	96.91	90.23	100.38	82.35	77.59	54.18
background	178.23	97.11	88.68	77.54	66.93	70.61	48.84
background	174.58	114.31	95.9	96.25	81.07	79.72	56.03
background	168.68	106.05	87.6	87.22	73.77	72.93	48.98
background	178.15	123.17	89.4	105.02	80.46	78.55	56.6
background	180	105.02	83.97	92.45	69.77	72.43	52.1
background	188.43	98.68	86.41	80.02	68.74	73.32	51.97
background	150.53	83.55	65.16	65.36	59.47	63.55	43.31
background	150.66	95.57	73.72	67.22	61.45	62.38	42.83
background	155.92	116.21	79.16	100.99	75.67	71.65	54.4
background	143.01	97.72	74.21	71.82	65.77	64.86	44.99
background	172.13	90.12	97.01	89.74	74.2	77.26	54.66
background	183.44	94.93	92.15	94.21	73.93	75.04	52.53
background	170.88	99.77	87.83	78.3	68.99	72.83	49.36
background	150.31	102.1	86.56	92.08	76.33	73.09	50.64
background	200.35	142.4	97.79	131.82	92.55	81.72	61.14
background	162.58	102.6	78.48	83.62	69.74	69.44	45.79
background	148.96	101.93	90.93	98.6	80.45	75.72	52.35
background	161.74	113.17	84.5	103.64	78.05	71.09	53.97
background	188.41	104.83	82.83	78	67.32	73.31	49.49
background	139.54	94.55	90.83	94.6	78.74	76.88	53.83
background	161.26	109.29	81.12	115.04	75.65	72.28	50.4
background	135.49	89.87	86.02	90.86	74.05	77.64	54.78
background	145.5	98.6	85.93	77.77	67.45	69.52	49.72
background	154.55	104.45	91.5	94.69	76.38	75.17	52.66
background	126.18	93.31	63.85	81.9	61.98	63.57	47.19
background	150.98	97.12	82.17	90.86	72.53	72.61	51.12
background	183.83	104.35	85.55	77.52	72.83	71.21	49.16
background	190.45	103.45	84.78	77.09	67.31	72.3	49.69
background	155.55	91.93	92.64	85.4	69.16	73.21	51.42
background	140.03	106.53	84.4	87.74	76.08	70.2	49.8
background	130.13	97.29	72.08	68.78	57.88	59.75	41.95
background	150.78	102.96	93.39	98.88	82.31	77.9	55.87
background	187.21	129.09	94.79	99.62	81.85	77.4	53.87
background	139.87	89.55	81.36	85.26	70.91	72.28	49.87
background	154.91	99.85	69.57	75.55	65.49	68.25	45.7
background	141.57	93.95	93.98	92.46	78.5	75.32	51.65
background	141.32	95.42	80.74	85.16	73.87	72.84	50.79
background	174.41	98.05	86.98	81.97	68.3	69.87	49.72
background	162.26	110.58	79.62	90.23	72.88	69.37	49.37
background	196.07	120.55	94.61	87.14	78.64	76.45	55.74
background	165.39	110.38	87.4	89.09	73.65	73.02	51.8
background	194.81	99.16	93.75	84.21	71.67	72.94	52.17
background	183.32	113.39	91.02	98.31	74.94	78.4	53.32
background	171.72	126.56	98.63	95.12	82.88	77.17	54.58
background	178.48	126	87.55	111.64	83.49	79.6	57.19
background	147.74	91.49	78.93	70.36	62.99	64.71	43.82
background	153.09	94.23	82.2	85.42	74.33	74.08	51.79
background	148.33	100.78	87.47	89.36	70.07	73.24	51.06
background	130.94	86.33	87.22	89.55	75.19	73.07	51.21
background	174.17	100.86	86.25	84.41	68.28	68.2	47.65
background	183.32	107.95	89.22	75.9	74.56	74.3	48.5
background	138.79	110.6	87.37	86.5	72.35	69.24	48.51
background	156.35	105.74	83.92	84.41	70.51	69.21	47.16
background	159.4	89.69	86	77.72	71.01	75.04	50.15
background	180.84	116.91	87.57	88.43	73.09	70.23	49.54
background	161.26	104.69	75.97	79.07	68.43	68.83	46.6
background	161.26	95.09	81.57	85.4	69.47	72.73	48.93
background	120.99	86.1	71.31	70.84	64.88	66.43	45.14
background	166.53	100.61	80.23	79.17	68.93	68.2	46.33
background	161.4	107.47	76.43	75.26	66.46	64.05	44.51
background	148.86	95.26	75.32	68.93	63.07	63.39	44.6
background	167.11	102.94	79.26	80.15	65.36	67.42	46.96
background	123.93	84.53	78.35	81.83	66.23	66.74	44.64
background	130.96	94.73	85.39	83.49	72.61	71.11	51.17
background	157.37	107.16	91.11	90.84	75.72	73.87	52.13
background	143.16	95.87	78.28	77.92	65.6	65.77	48.02
background	136.86	83.02	68.43	63.9	57.5	60.69	43.62
background	151.19	105.01	81.06	96.23	72.4	72.07	50.38
background	203.14	98.69	84.48	85.37	70.25	72.03	48.12
background	168.58	125.39	86.93	127.6	74.25	73.98	51.45
background	143.21	86.03	82	87.74	73.75	74.07	51.44
background	138.91	100.79	73.21	66.58	62.69	62.96	43.87
background	166.58	127.75	85.02	122.02	75.17	73.77	50.74
background	190.81	109.11	89.14	89.31	74.76	72.31	52.81
background	138.84	90.94	80.4	87.97	75.29	73.01	51.95
background	154.13	97.74	71.6	83.19	73.97	66.66	45.9
background	186.63	117.21	84.26	132.13	75.72	72.33	49.97
background	137.72	96.55	86.84	88.35	76.6	75.04	52.48
background	135.09	83.57	80.13	78.05	64.51	66.98	45.72
background	180.23	119.04	91.16	98.55	77.95	78.99	52.66
background	171.92	101.12	80.46	82.99	67.07	67.97	47.4
background	154.56	98.93	95.37	95.21	80.69	79.24	55.62
background	185.49	111.34	84.13	89.36	70.91	69.98	48.6
background	155.59	86.76	87.19	86.18	72.03	72.96	51.49
background	179.19	123.67	70.38	98.08	66.45	64.51	47.29
background	139.57	83.95	78.3	79.62	65.69	67.02	46.71
background	167.11	101.98	92.69	88.73	75.29	75.22	51.45
background	143.49	85.65	94.28	86.81	72.84	76.36	52.38
background	181.52	104.81	92.31	82.56	75.29	73.74	51.31
background	166.13	110.99	80.03	78.64	70.35	70.55	49.62
background	170.89	100.45	84.71	75.75	68.07	69.67	48.78
background	124.53	85.07	71.01	80.56	66.71	65.85	46.45
background	176.51	120.36	80.84	90.61	72.89	72.36	53.39
background	158.64	109.02	80.86	98.03	67.88	69.79	49.12
background	152.51	94.6	75.24	74.45	65.21	65.85	45.62
background	179.72	119.06	94.05	113.22	84.3	78.41	55.87
background	153.92	108.1	78.74	82.4	68.26	66.31	45.27
background	143.24	99.69	79.62	92.15	75.87	72.3	52.08
background	151.4	96.99	94.26	93.67	80.23	75.36	53.42
background	171.22	100.5	75.21	81.77	68.61	66.84	44.69
background	145.02	103.9	77.54	78.76	68.81	67.54	46.84
background	187.98	119.93	89.82	92.93	78.81	73.7	50.94
background	161.11	96.61	91.09	78.23	74.02	75.12	52.15
background	167.4	99.11	83.79	75.87	66.63	71.22	48.45
background	131.39	86.94	84.21	87.44	68	70.93	48.89
background	184.99	114.64	89.7	98.15	76.93	74.08	53.24
background	150.84	92.31	82.12	93.17	69.5	69.92	47.64
background	168	110.15	91.01	92.41	74.13	70.68	52.68
background	190.13	92.28	83.97	77.8	66.89	72.99	49.24
background	160.28	96.58	83.98	80.68	65.83	68.73	47.64
background	200.38	116.83	85.49	85.02	75.09	70.48	48.99
background	150.81	89.39	87.54	85.4	71.36	73.17	49.5
background	139.87	83.93	67.21	63.24	60.02	66.03	43.5
background	157.21	140.05	154	127.77	121.87	98.18	47.12
background	176.23	107.74	86.64	86.28	75.16	72.61	51.85
background	171.36	94.02	87.19	80.33	74.53	74.15	50.38
background	169.36	104.64	76.2	85.21	69.83	67.82	48.26
background	149.12	83.98	76.68	70.03	64.2	68.2	45.7
background	180.4	116.45	85.9	87.85	70.64	72.68	51.92
background	192.94	109.06	93.83	93.24	78.4	75.39	51.65
background	136.08	82.46	78.63	76.46	67.69	68.76	47.77
background	135.54	90.69	78.69	85.67	71.21	72.17	49.65
background	152.99	88.88	91.79	110.81	74.25	74.68	53.69
background	142.89	99.77	82.68	83.39	73.32	70.78	49.65
background	126.55	80.96	84.26	82.86	73.69	73.16	49.83
background	163.67	108.38	79.67	86.51	69.65	69.45	49.02
background	137.88	99.44	79.93	79.21	68.73	66.03	45.87
background	193.59	94.89	85.85	84.55	67.75	71.31	48.78
background	164.51	117.06	92.46	93.36	78.86	77.06	54.81
background	133.21	89.74	78.35	82.79	72.02	69.02	49.19
background	186.56	128.98	90.58	103.87	79.95	79.26	57.6
background	192.07	127.37	94.5	101.88	80.66	76	52.99
background	144.12	87.55	82.71	79.83	73.16	73.36	50.78
background	151.93	109.69	92.12	99.32	77.06	74.56	53.21
background	159.74	131.55	112.07	113.11	99.75	86.02	61.02
background	175.39	94.71	90.53	88.13	70.66	73.16	51.74
background	154.58	95.65	88.3	92.98	78.66	73.67	52.58
background	143.54	84.71	73.67	85.6	64.28	68.86	47.39
background	167.29	105.29	87.06	102.69	78.36	75.95	52.43
background	161.98	102.56	84.94	74.68	67.01	71.74	48.74
background	203.32	107.8	92.73	76.73	72	73.17	49.02
background	177.5	111.19	97.65	92.07	81.85	78.23	54.69
background	152.63	98.3	92.53	100	78.61	78.13	53.85
background	206.53	129.88	102.17	99.44	83.85	83.01	60.38
background	195.45	117.95	84.53	97.69	74.4	71.39	50.15
background	146.91	84.08	98.08	90.3	76.28	76.2	52.58
background	154.33	85.52	99.88	117.64	84.78	80.28	58.74
background	152.68	105.49	90.12	91.72	76.15	73.62	50.43
background	161.16	101.97	90.76	91.32	72.3	72.94	51.83
background	157.5	119.5	84.35	87.55	75.5	72.15	51.21
background	177.36	116	89.62	89.55	76.2	73.77	51.01
background	142	87.49	79.69	72.6	63.7	68.2	45.59
background	154.25	101.34	68.41	75.14	60.93	62.31	42.43
background	140.35	85.39	86.07	80.15	72.25	73.21	49.45
background	183.7	107.92	91.4	87.29	76	75.04	53.21
background	141.8	92.78	85.21	83.82	74.81	73.5	50.02
background	167.85	101.85	93.32	91.57	77.14	74.63	50.46
background	155.59	88.28	91.42	124.31	90.84	83.5	59.11
background	192.38	102.53	80.21	84.4	65.12	70.79	49.55
background	161.98	95.12	85.19	86.91	71.59	73.01	49.31
background	146.4	99.37	80.02	104.69	68.25	71.29	48.74
background	144.13	88.78	71.67	63.59	60.46	65.24	44.48
background	122.25	87.65	55.07	66.07	54.79	55.16	40.61
background	134.79	91.39	74.41	82.02	67.5	66.94	46.2
background	166.51	105.02	78.58	83.92	71.59	67.55	47.14
background	172.3	105.09	87.11	87.19	69.83	70.03	49.26
background	142.84	91.77	94.25	123.64	75.85	75.7	53.49
background	198.46	116.2	85.74	90.48	76.35	73.7	49.26
background	193.37	102.23	83.44	80.23	68.78	72.96	53.82
background	141.72	92.1	88.36	87.9	72.71	75.77	51.74
background	129.32	84.96	72.05	72.74	67.49	68.5	46.18
background	139.4	89.32	82.91	87.11	73.32	73.14	50.4
background	180.28	112.3	84.17	98.3	74.55	70.18	50.31
background	127.31	102.17	80.38	79.36	71.29	69.59	47.59
background	148.78	92.69	83.49	87.55	71.55	70.3	47.42
background	143.52	97.55	83.77	89.32	75.42	74.98	52.74
background	143.45	92.2	82.81	80.74	74.2	70.68	48.99
background	163.29	94.02	88.84	76.36	73.36	73.9	50.51
background	162.23	99.06	84.98	116.76	68.61	72.5	51.45
background	296	124.41	107.7	120.05	93.27	89.88	59.39
background	138.38	102.41	82.78	88.64	77.32	71.55	49.12
background	168.13	92.21	85.42	78.23	70.5	71.16	47.93
background	151.26	87.9	90.53	80.41	70.98	74.61	50.38
background	167.72	121.9	92.53	92.53	80.6	75.22	53.82
background	163.7	100.02	90.81	78.74	71.67	73.36	50.73
background	140.89	134.43	110.12	133.07	98.55	91.47	75.9
background	156.78	90.61	93.87	108.56	76.21	78.36	52.63
background	125.9	95.24	77.87	73.54	66.78	65.14	45.16
background	196.53	117.93	89.12	95.01	75.92	73.6	52.6
background	132.1	91.74	75.64	85.44	67.49	65.92	47.14
background	149.67	98.86	95.06	109.93	78.46	77.09	54.53
background	180.48	109.87	81.7	100.3	75.06	71.34	51.36
background	163.4	93.55	91.57	80.18	69.88	72.31	49.69
background	174.66	112.99	90.53	89.74	72.91	73.85	52.91
background	114.76	76.58	55.49	52.74	50.74	55.16	39.24
background	173.04	97.55	77.9	72.69	62.43	67.34	46.93
background	124.79	83.22	73.17	71.27	65.17	63.57	43.55
background	160.35	93.97	81.52	82.98	68.13	68.74	48.15
background	175.14	123.17	86.28	101.07	76.64	72.99	51.93
background	188.08	105.54	88.02	92.58	74.84	75.47	51.67
background	149.7	101.88	85.04	97.54	78.15	75.09	52.46
background	162.55	118.64	87.55	104.17	76.48	76.36	55.11
background	128.15	88.12	75.44	89.49	72.08	70.53	49.98
background	121.12	82.93	74.66	77.34	63.69	65.45	45.39
background	181.79	119.95	84.03	103.27	73.79	75.7	54.05
background	162.53	117.34	82.12	98.76	76.83	73.74	50.86
background	144.13	96.53	75.92	74.84	63.11	65.95	44.93
background	149.59	90.73	85.69	98.41	76.43	75.17	52.12
background	156.51	108.63	85.39	84.71	72	70.94	49.83
background	134.66	92.69	88.26	91.31	73.4	72.68	49.31
background	153.31	100.73	97.06	103.06	82.4	79.82	54.71
background	126.55	100.21	71.14	87.39	67.07	66.84	46.08
background	154.05	96.63	102.5	106.94	88.58	85.57	60.26
background	128.48	85.19	76.56	76.07	66.98	66.02	46.07
background	180.35	106.41	80.48	76.91	68.63	69.62	46.86
background	167.98	88.26	101.9	96.78	82.73	81.8	54.83
background	147.19	91.21	81.07	89.27	74.74	72.81	50.08
background	163.9	93.27	90.17	90.68	76.02	75.04	50.84
background	160.61	110.2	79.62	81.9	68.64	65.79	44.84
background	189.87	127.31	106.03	114	85.72	82.51	57.4
background	184.48	102.31	86.4	89.85	68.12	73.29	50.68
background	166.18	109.77	80.15	86.25	67.69	68.68	49.01
background	168.69	97.36	90.76	86.4	68.03	70.71	49.27
background	166.07	91.92	73.59	89.69	65.9	65.12	46.18
background	143.69	93.67	77.14	87.21	72.66	72.64	50.68
background	172.56	104.12	84.56	75.77	67.4	71.82	49.24
background	153.44	98.88	87.17	85.36	68.99	72.5	50.08
background	158.08	92.25	85.95	79.83	69.59	72.79	50.1
background	180.66	95.09	83.24	83.06	68.94	68.3	47.26
background	184.2	115.19	100.46	96.89	82.78	80	56.76
background	131.62	93.79	68.68	79.75	67.16	65.95	45.74
background	113.12	81.55	70.61	81.01	67.93	66.41	45.36
background	149.87	115.55	78.68	89.21	71.42	68.76	49.29
background	128.96	82.56	70.2	75.22	66.46	64.5	46.13
background	175.83	126.07	91.45	152.03	78.94	75.29	50.41
background	199.77	117.31	92.46	98.94	79.11	77.27	53.74
background	145.26	90.05	76.48	69.06	63.16	62.98	43.65
background	186.45	102.64	84.74	81.39	67.4	70.46	50.18
background	179.7	110.74	91.88	98.78	75.87	75.32	51.57
background	143.62	88.71	84.15	85.98	74.45	73.31	50.78
background	152.68	99.82	78.25	83.95	71.11	72.58	48.1
background	130.74	83.6	76.45	75.54	70.2	69.26	48.07
background	142.61	101.79	86.88	89.17	74.79	74.41	50.26
background	155.88	90.12	88.64	85.67	76.45	76.03	51.55
background	164.83	92.71	88.02	80.71	71.57	73.57	49.47
background	151.34	85.92	78.91	77.8	67.7	69.31	47.75
background	149.17	101.57	95.07	98.56	85.52	84	53.16
background	161.83	106.98	84.55	94.53	78.35	71.92	52.79
background	154.94	97.11	102.86	98.03	81.42	81.77	59.7
background	146.79	97.83	77.69	79.6	67.55	66.98	46.69
background	197.74	114.36	93.9	88.05	73.12	77.8	53.26
background	185.85	104.98	84.21	91.7	74.23	74.83	52.05
background	163.95	110.43	87.29	82.94	72.17	71.44	51.26
background	145.97	103.17	80.83	83.75	70.43	66.68	45.16
background	159.57	106.78	80.79	77.57	69.95	67.82	48.46
background	141.09	89.39	87.87	89.17	73.24	72.55	48.63
background	185.27	105.55	90.94	82.63	67.54	72.63	50.31
background	189.72	102.48	91.5	86.03	74.33	73.24	47.85
background	142.6	95.47	87.6	92.51	76.48	74.03	53.34
background	135.82	88.4	62.64	65.44	55.79	59.21	40.23
background	175.72	100.53	93.01	86.13	69.26	71.21	49.72
background	163.72	110.41	81.19	87.4	75.83	70.88	51.93
background	139.6	86.08	91.42	81.9	71.82	76.23	52.58
background	137.77	99.64	100.05	118.51	85.06	82.05	58.23
background	148.63	100.99	84.93	92.2	78.5	74.69	51.95
background	176.73	102.48	84.31	75.24	67.92	65.98	46.78
background	147.7	88.3	77.6	85.45	64.78	71.01	50.76
background	134.64	90.45	74.83	85.93	67.11	67.74	46.88
background	159.24	92.03	82.91	83.85	68.03	70.05	47.72
background	144.05	97.7	82.48	90.61	74.1	72.63	51.6
background	132.41	83.02	80.56	81.9	73.55	72.96	49.9
background	187.4	104.46	89.39	89.11	69.36	73.77	51.29
background	149.85	87.49	89.49	93.82	74.25	74.31	52.26
background	131.27	96.33	85.37	84.18	70.53	69.6	46.66
background	182.21	109.04	85.92	87.5	69.6	72.21	52.48
background	173.4	123.74	89.77	88.21	77.69	74.86	53.31
background	160.03	108.41	83.42	92.3	74.53	73.74	51.17
background	136.81	91.52	80.38	83.02	68.96	68.02	47.14
background	168.71	91.82	93.77	82.98	69.14	73.55	49.72
background	170.26	110.53	91.47	86.35	69.87	73.85	52.31
background	129.85	88.66	74.74	74.89	66.96	65.5	47.52
background	147.34	100.88	80.31	95.64	72.13	72.02	48.6
background	159.54	100.3	91.49	88.66	73.5	76.48	52.48
background	136.84	89.88	76.3	94.63	69.19	69.04	47.92
background	228.18	121.16	101.12	116.35	80.55	83.19	56.43
background	178.64	112.35	85.06	86.91	73.44	71.36	50.21
background	155.62	105.31	77.87	81.8	69.82	70.36	45.82
background	133.16	83.83	90.03	80.15	70.86	75.83	54.73
background	194.21	115.14	83.21	97.22	75.21	72.58	48.94
background	169.55	122.96	94.74	93.39	81.98	76.3	54.98
background	142.66	102.99	79.59	75.5	66.36	65.93	45.65
background	124.1	91.7	87.57	93.8	75.5	73.8	50.08
background	155.59	118.26	101.57	110.35	92.41	84.43	60.91
background	115.01	83.22	70.2	86.94	68.4	67.64	44.15
background	215.27	99.14	83.5	99.98	74.45	74.56	53.12
background	143.06	85.39	78.6	73.34	63.62	64.56	44.55
background	153.5	98.89	76.36	87.57	68.73	67.79	49.27
background	123.9	90.6	77.27	81.75	72.3	68.78	46.61
background	137.9	84.18	91.83	86.98	76.41	75.39	52.4
background	164.31	109.52	86.81	85.5	73.06	71.5	50.03
background	178.53	98.63	87.31	76.68	66.91	72.08	48.88
background	165.27	120.5	95.62	92.64	81.11	76.88	54.46
background	150.58	91.27	83.6	81.75	68.86	71.47	49.14
background	162.12	94.12	69.6	68.73	59.72	64.07	44.45
background	156.26	94.18	76.56	93.04	62.41	62.79	44.31
background	161.19	116.53	80.63	94.64	73.32	72.84	50.71
background	165.14	92.88	90.88	79.49	71.74	72.94	49.45
background	159.59	111.37	87.27	84.23	73.97	71.44	50.4
background	202.03	101.14	87.4	82.08	66.64	72.98	50.1
background	143.59	90.05	76.61	75.72	63.06	69.5	43.54
background	161.67	97.29	83.7	74.68	66.69	66.2	47.22
background	165.12	95.59	76.81	72.07	61.97	68.61	48
background	150.96	100.84	101.02	103.6	79.74	80.55	57.72
background	126.1	79.57	72.51	70.03	62.91	64.45	45.07
background	151.92	119.14	110.74	109.52	92.79	88.51	63.98
background	140.6	95.27	79.31	93.45	71.74	70.79	49.92
background	230.23	116.71	100.58	104.69	77.59	78.91	54.68
background	187.97	123.83	100.18	96.1	79.12	77.64	52.48
background	191.42	115.54	80.88	91.09	76.4	74.6	52.76
background	155.83	100.61	82.1	80.2	64.51	67.82	47.39
background	135.88	80.58	71.88	72.1	60.94	65.65	45.02
background	135.27	91.19	78.74	87.01	75.55	71.8	51.95
background	131.22	91.24	88.73	97.17	73.85	74.12	49.6
background	193.77	119.47	87.4	88.78	72.36	72.53	50.51
background	174.4	100.84	91.01	84.41	71.69	73.95	50.3
background	192.66	113.07	119.14	134.15	102.66	99.55	70.78
background	155.65	107.72	86.61	98.94	79.01	75.49	50.41
background	158.88	90.73	85.62	81.26	71.34	71.24	49.09
background	116.63	87.8	80.46	89.24	76	71.19	49.37
background	128	87.85	61.37	63.77	56.93	59.32	41.06
background	150.48	86.21	88.2	89.02	71.07	74.36	51.26
background	165.92	112.63	90.98	91.22	73.6	70.84	50
background	230.61	149.69	116.81	319.82	98.56	97.57	62.26
background	154.02	95.54	74.17	71.6	62.25	64.94	45.17
background	173.55	111.7	91.42	94.13	77.62	73.02	51.31
background	180.33	98.28	94.15	79.75	70.63	73.5	51.06
background	157.31	94.74	91.37	80.18	67.95	71.8	49.87
background	148.4	112.28	87.31	92.83	74.71	72.5	52.21
background	179.82	113.7	95.07	82.15	74.33	76.74	57.62
background	160.63	97.29	84.17	80.15	69.77	71.22	48.46
background	116.3	73.49	74.07	80.05	64.64	70.89	48.73
background	137.07	97.65	92.79	88.46	77.7	74.48	51.06
background	198.08	112.25	81.85	117.72	85.52	80.63	56.83
background	158.89	104.6	95.37	105.6	81.57	79.01	55.02
background	163.14	91.37	86.99	84.56	68.21	70.88	50.33
background	190.73	121.44	93.83	102.84	77.17	77.47	52.58
background	179.02	123.09	94.83	90.93	74.74	74.69	52.58
background	187.4	131.34	96.5	103.79	77.47	76.79	53.88
background	135.9	93.65	74.69	72.66	64.05	63.79	43.06
background	159.44	99.59	94.36	259.16	78.56	78.46	55.27
background	168.17	107.88	87.82	92.68	73.75	70.84	49.59
background	134.07	90.15	83.83	89.01	73.64	72.28	48.4
background	133.85	82.13	70.94	63.88	59.34	61.04	42.43
background	198.36	115.65	82.36	86.03	68.5	70.58	48.69
background	136.76	102.43	84.63	88.4	77.62	73.14	51.6
background	133.59	103.44	77.59	74.43	65.12	66.1	44.89
background	179.01	110.64	83.85	92.78	76.36	73.87	52.26
background	142.4	98.61	89.75	121.44	75.79	74.4	52.03
background	170.69	93.69	77.31	75.36	66.6	67.67	48.18
background	156.21	93.7	84.2	85.74	79.16	75.16	52.73
background	163.52	91.83	87.79	85.34	74.18	73.69	51.27
background	217.79	126.46	94.1	101.87	75.93	78.13	54.61
background	156.15	107.55	82.91	92.25	77.92	72.28	50.45
background	146.53	93.49	79.14	83.98	70.51	68.78	47.7
background	165.67	96.12	81.26	76.76	64.78	68.18	47.36
background	196.38	131.12	93.74	91.12	80.78	76.41	51.88
background	197.59	97.85	76.91	77.5	64.6	70.17	47.55
background	133.74	86.99	79.31	76.94	64.4	67.09	45.14
background	231.06	118.36	80.69	96.93	74.05	72.33	50.89
background	143.59	85.34	93.9	96.63	75.27	77.77	53.83
background	140.66	93.57	78.58	87.45	73.6	74.2	49.6
background	154.96	96.46	90.63	92.15	75.39	73.67	51.52
background	137.04	88.98	71.44	67.4	61.8	62.86	43.12
background	161.11	94.48	89.95	85.22	73.57	74.17	50.81
background	157.47	106	94.79	90.96	75.7	75.95	53.42
background	133.82	91.82	86.93	90.4	77.27	74.6	52.81
background	162.17	100.21	79.31	82.56	64.81	67.04	46.91
background	183.88	120.31	87.12	111.14	74.58	72.64	50.13
background	183.6	107.07	91.64	93.44	75.07	75.07	52.25
background	176.4	109.72	88.26	95.75	73.82	73.09	51.42
background	148.78	80.41	75.22	84.51	67.9	69.12	46.46
background	154	101.12	93.6	113.59	79.26	76.81	56.43
background	140.84	85.5	104.86	102.3	89.59	86.17	60.15
background	152.25	90.5	94.48	87.95	74.13	75.16	52
background	141.87	84.17	88.89	90.15	74.18	76.2	53.17
background	145.5	89.5	89.09	83.16	70.02	73.7	49.72
background	153.69	100.58	81.83	89.12	78.23	72.96	53.14
background	160.58	97.27	79.57	78.93	67.26	68.43	46.28
background	164.41	93.36	76.84	69.82	64.93	66.38	47.02
background	173.44	108.76	88.5	86.56	73.92	72.53	51.47
background	184.2	102.84	88.51	82.18	70.84	71.75	47.83
background	152.55	96.99	84.69	85.01	69.31	71.88	47.27
background	172.13	125.4	93.75	96.45	83.04	87.67	56.86
background	113.11	85.31	73.7	76.56	65.29	64	42.58
background	155.12	87.64	93.65	89.04	72.96	75.26	52.26
background	162.58	119.98	94.43	100.56	82.51	75.97	54.68
background	180.31	107.06	90.6	83.52	71.24	71.24	50.66
background	147.6	92.99	79.57	77.52	65.04	69.07	46.78
background	171.62	109.8	100.98	105.87	77.59	81.95	56.53
background	129.57	92.12	91.02	116.35	78.96	77.19	52.78
background	156.23	111.34	81.79	84.2	74.96	70.21	49.77
background	145.14	87.69	85.55	78.03	70.91	71.69	49.5
background	133.64	88.33	70.58	64.99	61.27	62.94	44.73
background	159.02	117.06	83.12	92.25	72.96	71.39	49.6
background	157.88	112.3	92.91	102.2	77.82	77.16	53.69
background	178.1	104.91	92.21	101.11	82.94	77.88	54.6
background	149.7	109.93	82.46	85.06	74.5	72.69	51.11
background	140.78	81.98	72.23	78.02	63.24	67.07	45.16
background	168.64	108.03	79.64	105.77	73.12	70.31	50.1
background	167.52	96.73	98	108.23	84.79	84.84	59.9
background	138.25	91.49	88.46	88.08	75.9	73.26	52.36
background	147.24	103.07	87.5	127.83	78.3	77.29	50.6
background	162.99	105.4	89.82	98.93	75.69	73.69	53.21
background	184.58	101.69	89.12	84.86	75.26	73.87	50.88
background	171.97	110.79	85.29	88.93	75.7	72.96	51.02
background	190.98	105.8	85.6	76.13	71.92	72.25	49.82
background	128.46	85.97	73.12	81.22	68.45	67.9	46.36
background	187.67	123.4	95.98	103.06	74.07	74.3	53.12
background	153.72	110.86	86.23	90.53	74.45	73.77	51.88
background	184.28	98.02	83.19	79.72	65.85	71.52	47.75
background	178.21	98.84	88	85.83	67.02	72.1	50.43
background	174.79	99.5	78.15	79.02	63.44	67.4	46.98
background	194.31	95.29	90.99	82.71	68.46	72.03	49.45
background	168.53	119.64	82.08	89.93	74.63	74.56	50.03
background	148.26	105.45	97.24	109.17	82.88	79.01	57.21
background	192.17	118.08	79.55	92.99	75.93	72.2	49.83
background	171.5	113.5	90.61	92.64	75.74	75.72	51.72
background	155.52	93.82	96.84	96.78	78.66	79.47	56.63
background	139.21	93.39	80.33	87.8	75.57	71.62	49.79
background	194.43	127.44	100.36	131.67	75.34	76.5	53.22
background	185.69	104.26	90.91	86.13	72.88	72.88	51.59
background	176.84	109.7	97.24	94.99	81.83	79.06	54.38
background	180.64	96.94	88.3	81.62	66.56	72	49.32
background	178.2	98.83	90.96	87.29	71.22	72.61	50.17
background	197.75	128.48	99.93	106.94	80.6	77.8	55.95
background	161.45	221.82	152.26	308.07	153.07	112.53	92.12
background	185.09	118.45	84.13	94.07	76.21	71.93	52.08
background	179.11	103.21	84.5	84.69	74.83	71.95	51.21
background	150.25	90.73	89.95	95.02	76.55	75.22	53.34
background	170.43	105.6	91.87	99.21	79.55	76.83	55.06
background	146.66	120.07	93.02	98.46	82.94	74.78	55.04
background	141.98	85.85	67.8	67.7	57.49	61.16	41.93
background	164.05	109.64	82.73	91.07	69.5	68.55	48.12
background	174.4	111.16	89.39	90.1	75.31	75.36	52.2
background	152.61	86.93	90.73	81.92	69.31	73.83	50.55
background	166.18	98.21	75.09	164.21	65.31	66.28	47.49
background	159.52	96.12	87.09	122.99	93.22	82.55	58.84
background	231.31	120.1	83.42	95.36	76.45	74.18	48.94
background	150	85.77	99.82	85.74	71.14	74.3	52.76
background	136.08	89.54	72.53	67.77	63.65	63.85	42.07
background	168.13	98.3	89.57	87.32	69.64	76.99	50.1
background	210.12	118.91	101.27	95.37	74.96	77.7	53.74
background	146.05	104.58	87.27	93.44	76.68	74.26	52.56
background	155.24	93.29	68.08	69.07	68.17	62.3	44.96
background	130.93	92.21	61.07	100.07	56.15	58.23	40.43
background	122.89	79.55	65.62	59.98	55.83	57.62	40.43
background	274.03	111.32	82.05	91.42	72.69	72.15	49.77
background	155.97	132.71	90.28	96.73	80.96	76.98	58.4
background	141.21	92	92.55	97.24	81.97	79.32	54.89
background	157.64	103.52	78.76	81.82	68.4	70.38	49.52
background	134.46	98.35	79.52	77.93	71.17	67.57	47.16
background	175.01	102.66	93.83	88.79	71.88	73.93	50.61
background	188.94	95.17	89.19	91.39	69.17	73.24	50.66
background	179.7	100.66	88.61	85.44	67.87	71.49	50.46
background	148.4	90.94	85.5	93.07	73.37	73.69	49.92
background	179.9	98	85.67	82.26	67.64	71.16	50.69
background	156.68	98.5	93.14	104.13	83.07	76.12	55.4
background	170	109.16	96.2	89.77	77.67	75.01	53.64
background	153.02	107.65	92.12	89.65	76.17	75.01	55.16
background	169.34	108.86	85.16	89.27	72.58	70.84	48.5
background	182.17	112.63	94.23	83.4	72.2	73.97	53.17
background	131.77	85.65	64.88	66.96	55.79	61.7	43.67
background	132.45	99.5	76.07	74.5	70.23	65.36	45.74
background	118.35	81.74	72.43	75.45	63.8	64.83	42.74
background	137.93	102.63	109.07	112.64	92.6	88.73	59.62
background	143.82	97.17	93.26	116.51	76.89	77.85	53.42
background	157.19	94.07	66.76	68.96	62.43	59.85	42.78
background	188.25	124.66	90.5	89.44	73.95	76.64	52.58
background	162.31	100.4	79.39	77.09	68.96	68.79	48.53
background	139.07	95.45	86.41	91.21	72.02	74.6	50.43
background	147.26	97.52	75.79	98.03	67.97	65.52	45.09
background	155.17	104.48	90.45	89.42	77.5	74.96	53.55
background	168.56	109.52	80.26	86.21	69.19	69.57	47.09
background	178.58	124.58	87.72	95.02	75.88	71.52	50.05
background	126.41	84.6	74.4	76.3	66.78	65.9	44.38
background	151.19	106.73	74.69	86.78	64.89	64.53	42.55
background	195.29	106.86	88.35	88.91	72.1	72.79	49.74
background	142.2	93.87	88.93	92.56	78.73	75.75	53.7
background	196.43	121.67	96.71	123.52	77.09	78.15	53.64
background	170.26	124.35	94.18	94.58	80.02	75.4	53.69
background	146.6	97.36	86.51	98.53	82.76	75.39	55.34
background	133.21	81.42	79.36	73.34	68.68	69.64	45.09
background	185.5	104.96	96.28	89.49	74.94	74.28	51.74
background	150.45	84.46	69.67	65.21	57.59	63.62	41.82
background	231.85	115.67	87.31	98.6	77.75	73.69	52.05
background	138.99	94.02	76.71	108	72.17	72.17	53.37
background	183.4	109.9	88.36	80.41	70.05	73.69	49.95
background	179.12	113.93	93.82	92.05	76.21	74.26	52.02
background	170.18	87.24	95.49	88.55	78.63	76.35	53.26
background	170.64	95.83	87.87	75.95	67.32	71.49	47.57
background	174.08	118.96	81.79	110.13	75.37	71.29	52.08
background	122.86	77.92	70.41	69.4	62.26	63.57	42.58
background	184.83	105.4	91.57	85.21	76.38	73.44	52.02
background	129.32	88.21	76.98	73.75	65.26	67.69	45.75
background	152.94	109.27	89.17	90.35	73.16	75.65	53.77
background	163.93	100.94	76.78	71.85	65.98	67.54	48.13
background	140.25	101.22	87.26	89.92	76.38	72.89	51.37
background	143.97	102.56	82.88	91.01	73.59	71.77	51.65
background	181.57	122.66	79.31	100.86	69.8	74.48	48.36
background	138.48	136.08	130.56	277.74	78.17	76.68	52.68
background	195.52	133.57	93.06	90.83	76.56	74.89	50.45
background	169.34	118.84	102.53	100.79	86.46	82.74	58.84
background	147.54	96.84	80.36	89.24	73.07	72.93	48.93
background	177.67	114.4	102.02	100.36	76.69	84.02	56.26
background	140.2	81.87	71.47	78.35	66.05	66.35	45.11
background	147.37	89.67	86.1	71.92	65.8	69.92	47.27
background	165.69	97.27	83.92	87.59	70.88	74.36	48.43
background	164.13	116.94	86.21	95.44	75.17	72.05	49.22
background	175.57	102.74	88.53	95.26	66.96	75.34	48.1
background	166.66	116.43	85.01	92.66	75.17	72.3	49.77
background	155.01	109.16	84.66	82.3	68.6	67.79	45.07
background	217.75	115.72	85.88	90.68	74.58	75.55	48.98
background	133.19	91.75	70.88	67.52	58.5	61.09	42.73
background	163.82	111.88	87.12	89.95	75.11	70.83	50.55
background	207.24	123.55	90.15	148.15	79.04	80.61	56.86
background	138.13	91.32	64.18	68.12	59.04	59.6	40.31
background	112.45	86.38	65.5	64.63	58.46	62.02	43.11
background	122.94	85.65	68.1	70.84	58.38	61.37	43.49
background	151.6	101.9	75.26	74.98	65.88	62.81	42.45
background	164.76	95.14	89.7	92.66	69.57	74.36	50.78
background	176.21	116.98	91.29	94.63	76.15	75.34	52.4
background	139.59	84.84	69.47	65.29	61.65	65.37	45.55
background	183.12	120.6	87.65	90.48	76.1	73.27	48.63
background	129.26	92.2	80.31	109.55	73.8	69.88	49.32
background	171.8	101.98	89.59	84.6	72.18	70.89	49.83
background	125.6	80.63	75.75	75.97	69.93	72.13	47.29
background	128.96	82.93	57.65	59.07	52.79	54.81	37.88
background	159.26	110.71	81.55	77.62	65.6	65.22	46.35
background	150.81	89.65	93.32	80.48	69.02	72.73	49.22
background	241.26	133.85	120.05	121.57	96.02	96.79	62.91
background	129.52	83.11	72.03	76.36	67.06	67.95	44.91
background	161.31	97.55	90.43	92.33	76.13	73.98	51.5
background	173.87	118.45	87.6	138.38	73.5	74.68	50.3
background	135.29	98.84	72.03	78.5	66.63	65.17	45.93
background	157.98	91.4	88.46	102.56	79.5	78.38	54.13
background	139.88	97.8	75.27	75.11	67.72	66.51	46.69
background	159.62	102.63	81.09	90.98	78.36	72.66	51.01
background	157.93	102.45	79.69	96.38	69.64	70.76	48.31
background	123.85	78.38	54.96	58.38	57.59	55.32	38.5
background	136.53	89.67	94.12	97.5	76.3	75.24	51.06
background	166.23	114.58	83.52	88.1	71.83	71.4	49.01
background	142.35	94.96	93.57	92.89	78.46	76.07	52.79
background	165.26	94.07	86.64	86.1	71.26	72.56	50.55
background	147.67	87.79	90.56	89.17	79.69	75.88	53.75
background	153.59	89.34	83.24	77.62	65.85	67.49	47.36
background	169.07	106.33	77.12	88.86	67.14	67.85	49.01
background	181.92	106.74	91.37	81.39	73.75	73.37	49.75
background	175.06	116.63	84.78	83.32	74.21	73.77	48.79
background	153.42	90.35	98.74	100.73	79.87	82.53	58.1
background	154.61	89.74	63.77	112.23	59.34	63.06	40.89
background	135.67	93.44	86.05	86.43	74.61	75.5	49.64
background	151.6	89.85	81.64	94.96	75.22	72.71	51.4
background	135.75	83.79	92.78	91.64	73.55	75.16	52.88
background	179.44	113.93	91.57	92.36	76.98	75.55	53.32
background	180.68	105.02	90.81	89.04	73.06	72.28	49.75
background	142.81	96.94	77.85	82.73	71.49	66.68	47.04
background	141.79	83.12	80.63	82.99	71.01	72.36	50.53
background	177.32	121.93	94.55	94.83	79.42	76.35	54.23
background	150.76	95.26	78.3	78.4	63.29	67.7	48.41
background	189.95	109.87	73.4	90.84	72.17	67.7	48.31
background	159.75	108.43	89.24	91.85	76.3	75.98	52.91
background	161.06	106	92.07	103.34	79.21	77.11	54.48
background	111.69	80.81	76.43	73.57	63.8	63.62	45.87
background	167.62	115.8	84.6	86.43	73.54	73.17	48.23
background	144.41	84.66	84	77.06	68.5	67.79	48.88
background	152.46	91.72	76.05	91.42	69.02	71.21	47.95
background	188.15	107.16	89.12	72.89	72.73	70.55	50.86
background	165.12	97.93	77.75	73.11	63.09	68.23	48.68
background	165.39	108.38	82.86	102.88	71.26	72.02	49.11
background	169.92	90.28	78.63	77.92	64.76	70.23	47.22
background	141.31	85.19	83.22	85.29	71.22	72.13	48.81
background	180.58	108.89	83.95	83.75	73.29	71.57	49.64
background	149.12	101.55	84.46	90.73	76.2	71.8	50.73
background	141.34	92.4	83.92	86.25	74	74.12	50.26
background	168.43	95.14	73.37	81.12	62.89	67.42	46.33
background	187.55	91.24	90	95.62	74.79	74.5	51.09
background	169.8	113.9	83.02	84.51	70.41	69.79	49.34
background	137.9	94.96	92.89	99.85	79.95	76.41	54.88
background	153.85	99.21	84.58	100.07	63.42	69.07	47.57
background	153.6	105.52	79.64	89.85	74.15	74.88	49.49
background	185.09	100.15	89.72	87.02	68.89	72.28	50.69
background	184.6	105.52	81.09	77.8	71.55	71.55	49.79
background	179.31	105.34	79.83	81.57	64.63	68.74	47.57
background	220.33	124.1	102.46	105.64	77.5	81.36	54.74
background	165.44	101.4	95.6	100.51	80.31	77.47	54.31
background	170.68	104.6	87.29	91.92	74.4	75.09	54.61
background	150.45	89.72	86.93	95.37	74.74	76.1	51.75
background	128.83	87.77	78.61	77.09	64.94	66.53	44.4
background	168.08	105.16	95.04	121.45	85.37	83.49	57.67
background	178.81	106.64	92.48	97.72	75.47	74.98	53.16
background	178.12	127.26	102.63	122.79	87.42	82.76	59.16
background	150.15	101.29	93.19	81.7	69.77	69.67	48.68
background	131.74	90.71	70	72.56	61.06	66	44.02
background	173.26	101.24	84.07	80.81	66	71.54	50.76
background	173.59	102.84	79.32	77.14	67.36	67.65	46.81
background	174.15	108.73	80.03	92.71	75.47	70.36	49.85
background	186.3	104.5	90.48	89.36	75.24	72.4	52.13
background	189.64	111.87	92.18	90.81	73.95	74.36	52.53
background	196.43	118.36	93.54	96.12	68.28	75.59	51.83
background	147.57	108.41	87.32	85.52	70.68	70.53	47.39
background	182.94	121.32	83.7	100.58	75.31	73.02	51.06
background	159.14	95.54	102	100.17	84.13	83.02	59.59
background	177.54	119.37	92.83	96.93	84.99	78	55.09
background	144.73	129.39	127.72	102.18	97.49	81.6	66.55
background	184.78	104.69	83.36	87.92	73.14	71.97	50.31
background	181.9	102.07	80.79	77.97	63.5	67.85	47.14
background	123.24	94.58	69.83	71.83	62.61	61.87	42.74
background	149.27	96.76	80.2	96.21	76.38	73.74	51.75
background	160.21	102.58	73.49	76.55	62.73	60.12	43.16
background	155.07	100.18	90	83.4	70.46	72.08	49.52
background	167.59	123.57	90.38	103.34	77.01	77.57	52.89
background	184.25	122.03	89.32	93.55	77.49	75.29	52.63
background	150.78	113.52	87.01	86.3	76.26	72.55	51.4
background	185.83	111.65	90.45	89.79	75.45	72.84	51.24
background	148.13	88.61	87.97	84.53	73.12	75.42	49.47
background	181.54	123.95	83.09	132.73	69.8	72.07	50.23
background	217.32	121.11	96.81	102.96	78.38	77.82	51.64
background	149.37	102.63	91.97	96.84	75.07	75.77	51.83
background	129.75	89.7	79.57	78.45	68.69	68.63	46.74
background	129.72	81.59	73.45	78	64.03	67.47	44.63
background	142.07	92.58	92.89	91.67	76.98	74	52.56
background	169.04	123.87	86.33	90.81	75.21	70.91	49.54
background	151.27	87.21	85.12	86.6	74.74	73.88	51.09
background	155.65	94.73	85.85	87.85	71.24	72.25	50.08
background	153.93	92.71	77.54	74.5	61.55	65.27	45.19
background	170.86	94.6	81.83	94.53	78.12	77.4	51.93
background	148.55	96.46	79.93	95.9	76.46	71.97	51.02
background	141.19	100.38	96.05	105.5	84.61	76.89	53.12
background	165.29	105.11	75.64	83.14	69.83	69.83	47.45
background	162.93	111.01	97.31	98.15	78.15	78.56	56.51
background	146.05	84.98	92.86	89.07	70.25	75.36	51.31
background	143.49	90.48	88.18	96.6	77.07	75.14	51.22
background	171.5	128.71	88.68	96.64	78.81	72.61	51.42
background	147.34	102.96	87.83	98.5	76.61	75.93	52.53
background	178.68	112.74	86.23	84.15	74.28	73.85	52.76
background	161.32	92.81	89.82	84.73	69.6	72.58	48.71
background	135.62	95.27	84.38	120.61	84.5	84.17	51.82
background	180.33	100.17	88.76	85.7	66.73	72.21	49.64
background	151.07	102.2	83.77	81.5	73.32	70.55	49.02
background	164.74	98.58	128.91	119.4	102.4	96.78	66.21
background	142.05	85.97	77.9	81.17	69.29	71.27	47.7
background	150.45	95.98	82.6	91.77	75.49	71.9	52.64
background	193.8	104.79	91.02	92.36	77.09	76.4	51.27
background	177.57	112.98	89.95	81.36	71.82	72.23	50.55
background	170.55	110.86	86.43	85.75	75.02	71.98	50.2
background	190.64	97.5	84.61	81.97	66.38	71.85	50.2
background	177.52	104.5	91.69	89.26	79.5	80.2	54.84
background	139.87	100.48	85.7	82.21	75.52	73.8	50.48
background	153.6	89.85	85.34	89.39	72.2	73.27	49.7
background	146.53	87.07	89.06	80.35	69.77	72.08	49.69
background	169.16	98.15	89.32	83.74	73.67	75.85	51.11
background	151.44	108.2	86.08	91.54	73.82	71.47	51.34
background	136.76	109.8	76.31	81.31	73.49	67.5	49.42
background	118.69	81.14	70.88	76.2	65.09	66.2	44.2
background	169.36	90.38	74.3	64.12	63.97	63.55	44.26
background	157.6	118.28	90.76	92.79	80.02	75.55	52.63
background	154.64	95.67	86.36	95.22	78.02	75.06	50.53
background	194.45	112.56	93.52	89.16	73.67	73.8	51.02
background	173.52	111.67	94.56	96.13	77.34	78.26	54.94
background	116.35	74.23	56.13	56.31	56.84	59.55	40.71
background	147.65	100.74	78.15	83.55	64.13	65.87	45.47
background	160.45	95.39	91.52	89.75	76.98	73.88	51.14
background	130.48	89.7	71.37	75.98	64.78	65.39	44.51
background	225.49	114.58	100.81	105.22	79.29	80.56	55.07
background	195.87	115.92	91.92	94.3	76.48	74.79	50.79
background	156.89	88.74	93.04	89.32	76.64	75.02	51.24
background	175.83	100.03	82.48	76.25	69.97	70.3	49.4
background	151.36	109.62	87.59	90.23	73.34	73.24	51.55
background	181.44	121.85	88.74	92.53	78.25	76.86	53.82
background	181.79	106.12	86.91	83.93	66.96	71.29	51.34
background	165.98	88.68	85.97	92.21	77.36	76.36	52.08
background	184.6	115.5	98.4	111.29	86.86	82.28	58.15
background	181.22	91.37	90.02	90.3	71.55	74.55	51.88
background	169.95	97.22	79.79	69.14	66.96	67.04	45.88
background	142.89	99.93	89.57	94.18	79.39	76.08	53.27
background	155.9	87.75	84.28	78.96	64.84	70.48	49.82
background	155.82	94.2	104.91	104.71	85.6	86.38	62.02
background	150.17	90.69	89.8	87.8	73.04	73.82	50.03
background	165.39	107.59	82.73	93.24	76.93	75.24	52.5
background	140.98	84.48	83.22	74.46	65.64	68.81	49.34
background	185.59	106.93	79.01	76.66	68.88	68.71	48.35
background	172.79	99.8	79.55	88.36	70.88	70.48	49.12
background	148.56	104.02	83.67	128.84	73.19	70.51	50.66
background	174.33	105.79	94.66	102.46	75.17	75.47	52.61
background	148.07	94.74	90.83	89.01	75.82	75.69	52.71
background	140.78	90.05	77.74	86.73	70.4	69.8	49.5
background	170.81	113.24	90.68	97.17	78.36	76.23	52.76
background	155.54	96.13	87.54	86.36	70.5	71.97	48.18
background	153.67	93.01	87.98	86.89	75.32	73.97	50.91
background	143.52	92.6	81.21	88.17	70.41	70.07	47.74
background	186.99	106.66	91.42	79.29	70.58	72.56	49.64
background	137.32	102.3	75.09	91.11	69.97	67.19	48.05
background	140.88	88.56	74.08	77.19	65.32	66.12	45.07
background	150.81	86.17	76.12	81.87	67.7	67.57	46.86
background	152.21	92.23	87.27	90.26	74.56	72.96	51.32
background	170.66	118.33	82.13	108.13	73.95	74.21	52.03
background	147.65	101.16	86.2	102.6	73.95	72.71	51.8
background	116.58	83.95	71.24	72.99	65.82	64.35	45.06
background	177.21	105.64	96.76	88.71	75.8	74.58	50.56
background	169.57	99.09	75.54	76.98	65.55	67.7	46.12
background	156.98	88.08	71.8	71.16	67.27	65.21	42.81
background	135.16	86.73	88.58	96.45	75.34	76.53	53.92
background	147.19	218.23	79.4	92.51	71.21	69.98	49.01
background	179.75	108.5	78.02	77.52	66.89	68.03	47.79
background	141.62	83.55	71.62	86.6	64.35	66.71	45.75
background	163.12	96.25	85.19	75.93	68.79	72.28	50.43
background	157.24	88	87.42	91.06	72.17	72.36	49.74
background	151.09	96.43	86.68	85.52	73.11	73.42	51.06
background	112.03	74.78	70.66	71.14	64.76	65.87	44.79
background	178.64	95.11	89.4	79.22	69.64	72.73	49.75
background	144.86	92.2	89.42	82.35	69.72	72.12	49.74
background	181.32	105.92	95.17	92.96	76.99	73.95	51.93
background	165.79	122.1	89.4	92.76	79.97	75.42	53.98
background	123.74	91.54	71.37	85.01	68.61	64.86	44.88
background	142	86.26	67.16	70.08	63.85	66.2	42.61
background	162.43	127.36	85.4	101.02	76.93	75.17	52.1
background	177.36	90.73	80.36	72.91	64.1	67.07	45.57
background	144.41	90.18	87.16	84.2	69.04	70.88	48.68
background	141.67	89.14	69.09	66.18	60.26	63.27	44.36
background	137.19	93.9	74.53	72.88	63.32	66.08	45.49
background	160.45	96.81	95.75	93.27	82.89	79.92	56.61
background	159.19	109.47	72.46	75.4	63.75	63.57	44.02
background	196.18	102.05	91.49	84.71	68.4	71.32	49.17
background	138.93	96.45	90.91	117.74	80.73	76.48	51.19
background	160.45	118.05	87.07	89.32	76.76	74.15	52.86
background	136.98	91.31	87.75	91.97	74.36	73.47	49.4
background	151.79	122.36	74.93	81.55	65.07	63.82	44.48
background	140.71	82.15	91.34	87.22	71.24	73.01	51.4
background	149.12	95.47	108.46	106.2	80.58	83.39	58.93
background	178.79	107.01	97.17	92.2	77.09	75.64	52.79
background	159.19	121.11	86.5	96.94	74.64	73.6	51.7
background	123.47	93.8	54.46	64.5	58.56	55.75	39.85
background	187.27	99.87	91.54	79.79	74.83	76.38	51.93
background	166.89	104.17	86.35	92.89	75.6	73.59	50.53
background	171.5	104.4	85.21	81.49	72.36	72.02	49.69
background	157.9	88.89	91.42	85.5	73.55	73.7	49.82
background	169.52	108.05	81.31	89.69	74.78	70.35	53.12
background	160.98	99.09	92.53	97.32	80	79.69	53.83
background	158.07	95.14	88.98	89.44	72.48	73.12	51.17
background	160.94	107.06	83.9	91.29	75.5	72.45	50.69
background	138.26	88.76	83.32	85.59	69.26	71.26	47.98
background	170.66	113.5	98.13	96.79	83.54	78.38	54.3
background	178.68	100.07	87.04	83.16	74.94	72.35	50.35
background	186.36	111.37	91.06	86.48	71.72	73.57	51.69
background	132.94	84.81	72.4	76.1	65.27	65.54	46.93
background	189.16	100.51	87.14	78.76	65.82	70.18	50.48
background	148.93	116.26	87.42	84.5	73.75	73.82	51.55
background	149.64	100.17	93.85	95.74	81.42	79.27	54.66
background	151.54	95.22	89.87	91.95	75.87	76.83	53.06
background	152.74	112	80.38	98.03	81.79	76.23	52.66
background	189.87	101.45	95.93	94.45	74.46	75.65	52.02
background	138.68	92.73	73.39	100.4	70.38	70.56	49.44
background	142.13	94.03	85.36	81.55	71.49	69.32	47.29
background	148.08	96.5	89.19	92.61	77.7	76.41	52.81
background	136.79	86.53	88.48	89.04	72.76	72.68	50.05
background	158.38	94.03	74.51	72.71	62.69	65.02	44.4
background	149.79	95.9	75.55	71.04	62.43	64.41	43.72
background	174.25	90.26	93.93	108.88	83.02	81.67	57.83
background	190.02	99.44	85.07	82.46	66.56	72.6	50.18
background	146.46	83.62	96.5	92.64	80	78.31	54.71
background	178.33	104.28	88.99	83.97	74.02	72.61	50.3
background	145.47	96.51	87.34	84.99	74.18	72.71	49.54
background	149.19	98.84	90.31	92.6	73.97	74	53.11
background	176.43	102.1	96.18	82.46	70.5	74.73	50.15
background	145.75	86.81	85.31	86.84	75.34	73.49	51.6
background	192.23	109.36	90.21	91.02	71.27	74.2	51.57
background	159.11	94.35	83.37	78.66	67.34	68.93	45.62
background	138.41	99.36	85.01	96.48	77.5	76.48	54.46
background	144.74	100.63	87.47	104.71	79.36	77.88	54.53
background	162.68	99.34	81.31	80.5	69.67	67.92	46.46
background	158.38	98.41	80.45	84.66	66.61	71.98	47.09
background	187.65	108.69	90.71	88.6	74.76	76.84	53.29
background	159.79	103.34	79.49	90.36	74.63	72.48	50.83
background	250.73	114.5	80.89	94.4	77.04	73.98	51.6
background	148.5	115.44	84.13	84.07	73.17	70.53	50.17
background	169.93	103.65	84.55	72.64	69.31	71.65	48.69
background	133.97	85.59	76.53	98.73	69.77	68.48	48.21
background	138.56	90.28	87.55	81.95	69.64	70.66	48.66
background	185.21	121.57	88.63	93.19	76.28	72.53	48.89
background	139.88	89.95	80.38	72.94	63.8	68.05	47.24
background	143.88	89.44	75.47	87.67	69.69	70.98	47.26
background	165.9	113.85	87.72	86	73.88	71.83	49.87
background	160.23	99.95	85.98	96.07	80.45	76.58	51.6
background	175.98	98.68	88.96	79.5	70.18	72.76	48.68
background	164.64	107.01	87.34	88.51	70.89	72.76	49.93
background	171.79	103.11	87.31	88.88	70.33	69.79	48.17
background	152.78	89.59	77.72	74.21	63.02	63.6	44.33
background	196.26	128.2	95.16	102.28	80.56	77.44	56.25
background	183.8	112.74	89.09	89.42	72.98	74.15	52.84
background	148.64	86.13	72.89	67.95	60.53	61.12	42.66
background	166.31	104.94	90.99	96.5	77.79	78.91	52.91
background	145.16	85.97	92.31	89.95	71.09	74.03	50.68
background	179.27	113.98	92.21	92.18	79.79	74.1	51.69
background	152.5	102.48	96.83	106.15	83.5	77.92	54.58
background	135.44	93.82	69.39	68.5	60.89	60.68	43.87
background	147.21	98.96	69.37	67.32	61.45	63.62	43.54
background	142.18	94.78	93.85	102.5	76.83	75.06	53.45
background	165.22	92.28	82.51	77.69	67.87	67.69	45.98
background	166.2	105.04	84.61	78.41	72.56	68.6	49.82
background	169.17	89.4	77.95	74.51	63.12	69.11	46.93
background	166.36	102.31	85.27	87.34	70.21	70.02	48.15
background	133.82	92.17	81.62	92.56	75.82	73.31	48.35
background	163.47	102.35	99.14	104.03	83.32	80.17	57.27
background	160.1	93.6	90.84	95.24	77.9	77.34	52.03
background	187.34	112.2	88.07	91.87	68.71	74.55	49.49
background	116.73	82.99	68.96	65.24	62.12	63.6	44.56
background	139.09	93.21	88	90.1	71.59	71.16	49.01
background	164.88	107.4	88.31	86.74	74.31	70.99	49.98
background	178.53	101.59	91.59	79.65	70.07	72.71	49.31
background	110.55	72.26	56.91	60.05	52.86	57.85	40.38
background	160.46	97.5	88.76	84.58	73.75	74.02	51.31
background	155.6	117.07	84.33	92.18	76.71	73.85	50.99
background	187.26	113.92	86.93	90.84	69.92	72.31	50.25
background	141.74	96.63	88.33	84.18	69.45	72.08	49.69
background	147.54	93.75	89.4	94.58	75.97	75.04	52.1
background	169.75	114.15	81.11	97.79	74.46	73.98	53.82
background	152.05	102.55	80.73	78.13	69.19	68.17	45.8
background	136.33	117.7	81.12	103.34	83.42	75.5	53.52
background	137.16	97.83	74.12	94.58	70.64	69.83	50.18
background	153.87	98.33	77.32	101.16	70.41	69.9	51.74
background	136.02	91.64	80.96	89.12	73.67	72.46	50.18
background	149.34	90.25	98.43	99.9	78.35	80.81	54.2
background	113.65	83.79	68.66	88.05	68.15	65.44	44.03
background	124.58	84.33	74.33	82.03	70.83	65.06	46.48
background	149.32	82.89	93.09	95.16	73.65	74.79	55.83
background	175.72	107.77	92.2	88.93	76.6	71.79	50
background	143.64	102.4	81.24	101.34	78.69	72.41	54.28
background	160.78	91.77	77.52	70.31	63.77	67.01	44.88
background	234.18	130.64	87.01	98.96	76.43	73.22	49.72
background	190.86	103.69	93.11	86.26	74.89	74.98	52.63
background	161.12	104.78	85.72	89.34	71.24	69.6	46.99
background	162.69	109.93	86.26	96.45	72.15	71.82	50.31
background	158.88	106.45	76	208.07	70.61	67.19	45.77
background	157.59	97.55	92.69	97.22	80.05	79.32	55.22
background	156.1	90.5	75.09	70.66	62	66.21	46.53
background	172.89	94.1	84.74	81.27	74.5	75.17	51.44
background	145.62	101.47	79.52	93.45	71.32	69.79	45.77
background	129.95	81.02	74.18	79.72	68.12	67.62	46.3
background	149.31	89.37	83.39	110.79	75.12	72.56	52.36
background	181.75	100.05	92.94	89.79	73.42	74.12	51.11
background	131.26	96.58	88.76	88.36	78.12	73.37	50.63
background	134.1	97.11	77.62	81.83	69.37	67.27	47.06
background	209.72	107.85	86.12	96.58	72.45	72.43	49.6
background	141.17	93.42	91.69	96.76	78.74	79.42	53.79
background	136.93	101.4	70.86	73.24	66.12	63.57	44.07
background	165.55	116.78	95.98	101.34	83.44	77.54	55.27
background	145.87	88.94	82.03	88.17	77.4	75.5	52.21
background	145.72	112.18	91.92	93.59	79.34	75.49	53.19
background	190.71	108.96	84.43	74.86	71.54	71.24	49.32
background	154.03	113.95	93.67	92.91	81.52	78.28	55.39
background	150.46	104.23	89.75	104.25	77.26	77.21	54.23
background	160.2	97.87	92.69	92.35	79.47	76.35	54.79
background	158.03	105.9	89.04	89.16	71.9	74.03	50.35
background	163.77	125.4	81.52	94.98	75.65	70.53	49.16
background	139.79	97.22	82.6	88.51	73.14	73.21	51.57
background	178	97.88	81.09	78.89	62.3	67.98	46.99
background	142.3	88.4	84.5	81.57	68.69	68	47.74
background	146.69	93.55	71.62	73.5	66.74	65.01	44.46
background	180.2	112.07	89.83	91.44	76.68	71.36	49.87
background	155.4	108.73	92.83	101.98	77.26	74.23	51.4
background	171.82	119.36	82.94	94.07	75.36	71.31	52.73
background	199.65	104.88	91.06	80.41	69.16	71.65	50.91
background	132.53	88.46	77.85	80.1	70.07	67.7	47.24
background	173.8	112.98	88.68	99.4	77.32	74.79	52.2
background	118.81	83.32	68.21	85.52	63.14	63.65	44.43
background	144.45	105.8	79.92	142.86	70.48	69.14	49.88
background	183.19	92.51	90.28	81.4	67.22	71.22	50.17
background	155.22	97.92	79.92	86.68	73.29	70.12	48.88
background	133.62	97.97	78.76	99.59	75.93	71.09	51.17
background	163.54	91.9	90.71	84.64	71.65	75.8	51.95
background	165.69	110.68	84.46	82.58	67.06	67.59	48.55
background	167.64	97.49	91.65	83.57	69.17	72.51	50.89
background	152.74	98.2	90.35	95.34	78.53	78.21	54.93
background	163.16	97.59	85.65	89.82	68.53	72.23	50.18
background	190.45	117.52	102.3	117.97	94.05	88.12	61.26
background	140.07	100.63	97.6	108.15	82.07	80.41	57.26
background	136.02	87.12	76.53	89.83	70.91	68.41	47.17
background	182.66	97.19	79.34	76.55	66.81	69.21	47.79
background	163.82	94.78	76.6	83.31	64.51	66.4	46.36
background	143.17	103.06	89.95	87.39	75.8	74.61	51.67
background	168.99	102.94	83.97	80.43	65.29	70.43	51.19
background	140.1	107.06	82.96	84.1	73.12	70.43	50.21
background	194.3	119.49	86.63	91.31	70.58	74.31	50.36
background	167.06	98.93	91.31	88.48	73.72	73.69	51.44
background	191.19	113.29	88.18	86.68	73.52	74.35	51.5
background	306.48	95.69	77.52	88.99	63.55	66.6	46.38
background	157.19	107.55	82.76	101.17	80.69	75.37	52.91
background	138.91	81.98	72.05	62.79	59.75	63.64	42.86
background	177.49	108	81.75	88.83	75.16	74.13	52.43
background	166.91	104.21	90.05	95.21	77.34	75.45	52.96
background	154.74	101.77	90.63	94.17	75.14	76	51.75
background	161.62	92.48	75.6	81.49	61.24	68.15	45.11
background	156.3	110.88	86.03	92.31	77.17	74.08	51.32
background	110.21	82.71	70.1	76.93	66.03	65.37	43.69
background	154.79	86.98	74.84	72.68	63.7	67.79	45.09
background	164.83	105.06	81.07	81.24	67.44	68.55	44.91
background	200.58	114.99	97.6	89.5	77.87	78.6	53.17
background	163.39	98.1	81.95	100.46	76.91	72.74	52.15
background	153.26	102.46	76.55	83.92	63.06	66.2	46.4
background	158.79	115.97	82.78	89.57	77.4	72.99	51.47
background	130.31	89.95	73.39	69.26	61.65	65.39	46.21
background	142.86	88.46	86.61	105.02	76.33	76.69	51.57
background	172.81	140.74	105.04	113.36	92.68	80.08	56.38
background	138.07	104.38	89.85	93.57	80.03	76.76	53.77
background	161.77	88.53	81.93	87.83	68.64	73.27	50.58
background	147.85	110	86.15	94.6	73.34	73.34	49.12
background	142.23	92.68	85.37	123.47	71.14	71.44	49.9
background	160.86	97.11	81.16	81.92	67.17	69.45	47.74
background	196.03	105.83	89.22	76.91	72.21	73.85	50.25
background	158.86	103.97	67.6	76.02	62.6	60.76	42.3
background	199.64	107.24	82.89	95.62	76.23	72.66	53.67
background	186.38	101.49	85.4	77.5	68.17	69.9	48.03
background	185.65	124.73	96.23	105.83	80	77.65	52.79
background	159.55	95.16	91.59	121.72	72.88	72.94	50.93
background	182.91	327.7	231.49	328.1	243.49	151.82	117.4
background	142.35	89.5	76.4	82.28	68.03	68.88	47.62
background	151.16	104.26	86.26	89.27	77.26	73.47	49.92
background	158.28	115.02	88.03	86.88	73.45	68.76	48.4
background	155.47	104.3	95.12	92.84	79.7	75.79	51.97
background	118.2	79.77	74.2	75.42	62.73	63.26	42.76
background	175.06	102.64	89.42	85.36	69.4	72.68	51.75
background	160.98	101.22	83.27	82.99	70.41	69.92	49.02
background	167.72	108.08	85.54	76	70.45	68.31	49.27
background	151.12	97.31	79.95	97.42	73.37	70.5	50.99
background	128.33	89.21	73.02	79.85	67.4	64.88	46.1
background	189.8	97.02	83.32	71.11	65.34	72.91	48.68
background	147.69	104.88	87.54	84.45	73.65	71.83	49.93
background	189.72	106.53	88.25	85.69	74.03	73.88	49.07
background	188.79	97.82	89.06	85.12	68.79	73.64	49.87
background	148.63	89.37	94.18	89.82	78.61	76.84	53.02
background	182.33	119.6	100.56	96.64	83.45	80.13	56.45
background	146.08	103.95	89.59	93.39	80	75.06	53.39
background	126.51	79.62	73.24	70.08	63.45	66.5	43.95
background	153.82	96.55	89.8	88.36	74.96	73.6	51.72
background	166.15	93.45	90.23	80.45	70.46	72.89	49.17
background	178.45	95.17	72.31	69.42	61.16	65.67	46.12
background	137.52	102.28	67.06	67.42	57.92	60.53	43.29
background	136.38	92.76	88.35	89.8	77.34	75.22	53.32
background	174.99	109.5	86.31	89.27	73.6	73.47	51.24
background	165.31	113.64	92.58	94.33	77.45	74.07	50.56
background	175.11	109.31	88.66	100.5	79.22	77.26	53.36
background	122.63	101.06	73.5	85.67	70.99	66.31	46.2
background	142.21	88.33	81.54	80.5	72.1	70.91	49.24
background	174.89	120.21	97.21	99.54	82.64	76.12	54.38
background	177.69	103.19	94.89	87.02	76.93	75.36	52.43
background	189.87	108.91	82.38	102.79	73.21	75.85	52.07
background	149.29	98.12	92.23	92.2	77.16	75.82	52.41
background	141.4	98.18	82.69	95.9	91.11	78.07	51.5
background	124.45	93.06	81.31	83.34	72.88	73.34	54.02
background	122.18	92.6	75.83	72.26	66.98	66.03	45.4
background	149.04	87.62	91.74	81.9	71.12	76.1	51.57
background	154.3	96.58	86.51	90.66	76.15	75.65	51.36
background	132.83	80.58	91.93	92.66	72.36	76.33	51.42
background	154.73	86.84	91.44	86	71.83	74.96	51.21
background	199.24	109.93	100.51	97.45	81.12	80.96	57.24
background	198.84	125.44	103.95	118.46	81.12	81.65	59.31
background	146.48	89.77	88.74	91.06	75.97	74.13	51.82
background	130.93	81.29	85.88	92.55	72.89	76.02	53.47
background	153.64	93.27	78.33	87.04	65.4	70.08	46.5
background	162.46	95.98	84.53	79.26	68.66	68.98	47.12
background	194.13	118.23	93.22	94.15	76.61	74.5	50.76
background	130.46	96.94	79.83	81.97	70.78	68.41	47.44
background	136.51	92.99	75.36	77.4	70.1	66.71	47.22
background	200.73	128.08	99.62	92.36	78.31	78.89	53.74
background	185.12	111.97	98.15	99.45	82	81.14	56.64
background	164.71	97.59	90.2	75.17	68.08	77.54	49.5
background	171.19	111.83	91.32	94.12	74.98	71.06	50.64
background	124.84	96.33	79.82	86.5	74.74	68.96	47.8
background	169.14	91.19	83.02	77.12	64.68	69.72	47.26
background	172.25	99.39	76.05	92.94	68.26	70.18	49.01
background	186.12	104.05	80.28	85.54	69.39	70.91	47.27
background	146.76	89.7	87.29	84.45	71.85	73.17	50.61
background	151.82	109.57	74.78	74.5	69.36	68	46.26
background	219.27	137.88	89.95	98.07	74.13	73.88	51.06
background	141.59	89.72	89.9	84.18	71.64	73.32	50.55
background	136.5	99.49	78.66	86.63	73.09	70.17	47.17
background	140.63	85.57	77.79	76.71	64.35	68.3	46.35
background	123.77	88.07	76.41	83.59	71.09	69.16	48.51
background	167.65	97.6	84.15	79.72	65.59	68.08	46.5
background	197.45	130.2	93.5	115.74	78.6	74.3	53.14
background	151.06	104.15	79.27	91.85	76.13	70.83	49.85
background	183.22	99.19	87.93	75.57	69.21	72.38	49.37
background	173.54	123.27	85.02	88.93	79.11	74.23	55.62
background	153.14	83.45	87.16	88.17	74.6	74.76	50.99
background	124.98	91.57	72.12	77.11	65.04	64.53	43.77
background	175.22	114.71	91.36	161.54	75.57	72.41	52.36
background	173.11	101.75	84.15	83.44	71.6	68.02	48.94
background	193.27	121.93	98.17	100.73	82.6	80.46	56.23
background	132.3	88.36	83.11	97.01	75.54	73.98	49.39
background	160.28	96.08	81.01	81.19	65.11	67.26	45.82
background	177.47	103.22	88.3	75.09	69.49	72.23	48.58
background	172.07	122.76	71.4	102.3	63.8	65.62	46.4
background	177.52	119.07	78.13	95.04	69.9	67.98	49.16
background	164.15	93.8	105.32	93.29	74.4	78.64	55.07
background	166.58	100.46	72.45	75.16	65.67	66.41	44
background	163.36	104.36	83.75	96.17	73.17	71.67	50.63
background	166.23	108.07	73.7	72.1	63.17	65.47	45.7
background	214.53	120.86	102.51	102.99	82.63	80.15	55.12
background	120.15	81.36	70.64	68.63	63.16	64.84	45.7
background	166.58	94.5	81.7	86.86	70.66	68.81	46.23
background	139.32	104.94	78.21	84.21	74.38	69.6	49.72
background	151.95	92.98	75.22	73.55	68.61	65.83	44.81
background	124.56	98.68	72.05	70.43	63.67	63.65	44.48
background	171.19	99.16	86.94	78.23	68.05	72.55	48.02
background	177.95	102.83	89.93	75.85	69.14	73.11	49.11
background	150.99	89.82	84.99	88.12	74.91	74.25	52.07
background	182.15	116.26	90.94	96.96	74.58	75.54	51.12
background	176.3	113.74	93.55	95.79	79.34	76.93	54.66
background	175.32	93.93	96.89	96.68	75.47	78.5	53.26
background	158.51	93.87	85.36	92.86	70.58	71.06	52.45
background	168.43	102.28	80.45	102.53	76.26	72.08	52.26
background	152.28	98.03	90.68	89.88	73.39	75.47	51.06
background	171.82	99.16	80.81	88.51	67.11	68.69	48.08
background	152.63	94.25	78.94	88.5	71.34	69.7	48.28
background	161.52	91.42	83.49	88.05	71.88	71.52	49.77
background	167.7	114.41	81.16	100.5	77.7	73.07	52.89
background	168.45	120.78	93.8	92.36	78.02	75.45	54.68
background	176.41	123.29	78.99	86.63	73.32	68.03	46.64
background	127.32	91.55	72.68	82.43	71.42	68.2	45.83
background	183.77	107.93	91.77	81.49	74.3	74.6	51.54
background	185.6	108.4	92.93	81.01	74.2	73.98	50.1
background	132.79	89.82	77.11	87.64	70.86	70.28	48.12
background	159.93	91.11	89.04	85.45	71.5	71.5	48.99
background	162.2	87.7	80.07	80.23	65.47	68.96	46.5
background	141.57	85.79	85.11	87.74	69.57	72.13	49.57
background	176.6	103.24	78.6	74.64	66.45	67.65	46.93
background	141.87	86.1	86.76	87.5	72.3	72.6	50.81
background	173.37	112.45	88.63	92.68	75.8	72.86	51.02
background	127.02	86.05	77.62	83.32	68.45	68.33	49.8
background	159.49	114.31	87.7	84.3	77.34	71.59	49.29
background	119.85	78.78	80.78	75.17	65.72	68.48	47.55
background	152.99	98.33	79.09	79.88	69.24	67.57	47.49
background	178.18	104.99	86.66	81.21	66.41	70.83	49.74
background	147.07	102.89	91.17	97.52	78.41	74.84	51.77
background	122.68	88.33	74.6	76.86	67.85	65.82	44.15
background	170.96	103.79	91.39	89.92	71.65	73.74	51.42
background	188.84	117.34	91.72	106.53	77.59	77.14	53.97
background	148.69	95.87	78.86	90	77.31	74.23	50.96
background	171.47	102.79	76.88	86.86	66.28	68.56	45.83
background	191.04	135.74	85.7	101.31	78.78	75.8	55.93
background	115.31	77.49	53.67	54.28	52.96	56.66	38.4
background	151.79	109.57	70.86	89.95	65.11	67.65	48.91
background	143.79	104.99	83.32	91.37	74.26	72.71	52.53
background	135.83	96.02	83.92	88.79	75.5	71.97	48.93
background	136.12	85.19	83.01	85.6	72.43	71.49	48.74
background	165.8	103.16	81.75	80.6	71.55	67.75	47.57
background	121.06	87.69	74.51	89.29	70.1	69.31	47.12
background	180.5	97.02	84.64	77.88	68.05	72.58	49.92
background	172.03	96.13	98.26	97.69	80.89	78.41	56.05
background	163.54	101.69	97.39	91.82	74.86	78.35	53.6
background	190.18	118.6	91.87	93.31	74.56	73.83	50.68
background	230.28	115.44	81.17	92.48	75.22	72.83	52.6
background	161.74	107.79	83.97	77.06	69.93	69.42	49.27
background	149.26	109.27	84.05	84.13	73.27	73.06	49.95
background	144.78	92.08	86.15	98.69	79.55	77.04	53.97
background	184.4	108.05	90.21	93.8	71.87	75.5	52.71
background	172.1	112.79	74.64	91.87	69.22	69.01	46.79
background	153.36	93.19	82.4	76.6	66.28	68.96	47.16
background	161.17	99.9	82.2	74.38	63.88	68.58	45.79
background	143.88	85.8	77.69	66.66	62.93	65.19	45.47
background	147.95	98.43	76.93	80.2	66.94	69.29	44.99
background	184.68	107.59	83.49	88.84	70.08	70.28	49.39
background	136.36	117.8	161.98	113.67	118.13	98.33	63.5
background	164.21	97.12	76.79	85.32	62.71	67.19	46.56
background	152.08	90.18	97.72	90.31	77.44	79.24	56.13
background	185.39	109.95	91.01	87.11	75.24	73.62	52.93
background	187.02	99.49	89.88	97.92	76.88	75.4	53.21
background	167.26	119.01	95.75	125.52	95.97	82.89	60.07
background	127.37	84.2	89.36	83.74	71.44	79.19	53.5
background	174.69	100.56	93.64	83.69	74.46	74.64	49.6
background	179.97	102.58	95.21	83.54	76.18	74.98	49.67
background	136.36	84.07	74.02	74.76	62.68	64.64	45.87
background	153.95	111.36	80.08	93.37	72.91	70.43	50.5
background	263.87	131.64	116.68	132.79	90.94	92.4	63.64
background	135.83	92.91	88.38	90.03	74.64	75.47	51.65
background	163.32	88.36	72.41	69.98	64.08	64.78	44.76
background	114.02	80.55	73.85	74.48	64.91	64.26	45.75
background	133.87	88.1	91.65	94.5	76.46	75.5	52.12
background	167.31	106.76	75.74	81.37	63.31	67.79	49.11
background	171.06	104.23	86.58	81.16	73.11	72.08	49.06
background	171.04	112.83	95.8	96.36	80.35	77.24	53.31
background	152.21	98.66	79.22	89.83	67.12	68.41	48.17
background	160.17	91.49	94.21	87.42	71.09	76.1	52.35
background	183.32	100.94	88.71	83.34	69.12	71.11	49.24
background	142.88	96.13	91.31	96.05	78.28	75.47	53.19
background	191.39	118.64	91.01	88.55	73.24	72.4	50.5
background	158.61	101.49	81.8	96.6	77.34	75.01	50.55
background	132.91	91.01	92.23	88.76	77.09	75.42	52.5
background	162.43	131.93	81.97	93.97	80	68.31	54.91
background	142.2	94.12	86.38	107.16	81.19	78.17	55.77
background	159.65	96.07	94.48	94.35	78.25	76.4	50.83
background	172.5	97.93	90.26	77.45	70.96	72.74	49.11
background	214.79	140.21	110.94	108.38	77.24	83.93	59.34
background	177.32	130.03	82.21	90.36	74.08	69.98	49.39
background	133.12	96.02	83.8	85.19	69.24	70.46	48.21
background	165.72	106.53	77.42	75.06	63.39	63.55	44.69
background	176.48	113.92	88.18	96.28	70.94	72	50.68
background	166.58	103.77	90.51	86.63	69.36	70.78	50.12
background	209.16	113.87	88.45	93.92	75.32	77.16	54.68
background	135.01	86.51	69.83	63.26	57.4	62	41.97
background	158.18	107.37	98.96	101.6	81.02	80.81	57.09
background	150.4	93.77	83.47	77.01	66.18	67.88	47.5
background	170.2	97.21	72.73	71.47	62.81	65.45	46.05
background	134.58	82.36	85.42	92.26	71.14	72.89	50.21
background	171.07	111.9	102.71	98.94	85.17	80.1	54.99
background	136.94	90.69	89.6	90.83	73.37	74.46	51.39
background	187.21	104.99	96	81.11	73.97	75.5	50.66
background	147.16	101.14	84.93	93.77	71.82	70.96	49.79
background	182.26	101.69	87.74	86.84	69.21	69.59	50.12
background	141.88	104.43	71.82	77.21	63.79	65.07	42.96
background	146.56	227.7	164.12	180.2	113.97	99.52	82.08
background	160.79	97.72	82.86	98.68	76.05	75.09	51.32
background	129.57	82.23	78.91	73.26	62.63	64.91	44.81
background	187.62	104.08	90.33	83.45	76.25	72.48	50.23
background	128.15	83.5	74.08	101.8	71.67	70.53	45.32
background	166.99	86.88	98.3	91.65	84.18	81.79	57.27
background	154.03	102.28	88.46	98.48	72.45	74.79	49.88
background	142.96	81.75	96.96	94.41	80.21	77.04	53.26
background	193.04	107.36	93.97	84.88	71.42	75.21	49.98
background	185.39	100.46	83.26	78.46	68.3	71.49	50.13
background	163.55	100.13	89.5	84.38	72.07	71.88	50.35
background	154.23	105.45	72.76	79.65	69.85	67.4	45.47
background	183.95	106.43	88.55	86.21	66.93	74.25	50.33
background	193.21	125.65	108.18	112.74	91.04	86.69	62.07
background	143.36	92.99	88.69	90.94	76.48	76.07	50.05
background	146.45	99.67	68.12	85.77	65.88	69.07	46.71
background	171.39	102.43	90.31	95.17	74.56	74.89	50.64
background	163.72	104.64	88.33	90.1	76.74	72.96	53.11
background	184.21	102.3	85.44	82.74	74.46	71.77	48.96
background	186.5	108.21	101.52	94.18	75.69	80.05	55.9
background	133.95	102.71	92.63	88.3	79.62	75.93	51.09
background	139.04	101.42	84.93	89.26	75.4	70.94	50.86
background	161.69	95.92	93.16	95.12	77.72	76.23	52.55
background	152.61	101.34	72.05	78.78	65.55	67.87	46.71
background	170.81	110.36	87.04	94.71	73.77	72.56	52.33
background	153.09	99.95	76.07	72.63	67.98	65.36	47.37
background	167.47	121.6	91.75	92.28	77.54	74.26	50.64
background	153.97	104.1	80.93	97.83	77.29	73.29	50.55
background	189.9	136.61	85.32	87.87	77.26	72.51	50.21
background	154.53	85.26	86.25	90.48	75.69	74.33	51.7
background	144.94	93.29	85.64	141.21	74.64	72.79	48.5
background	145.65	98.15	75.14	79.12	69.64	66.81	46.55
background	173.06	87.87	92.58	88.2	74.21	76.13	52.35
background	194.58	99.19	83.82	77.29	65.42	68.93	47.16
background	166.23	92.5	80.17	71.75	66.43	67.47	45.39
background	155.87	107.67	93.04	101.21	77.34	76.61	53.01
background	156.48	111.57	92.76	83.92	76.21	72.21	50.05
background	133.65	91.11	81.82	90.03	75.44	72.83	51.31
background	173.24	112.6	74.58	82.66	70.28	67.7	48.05
background	136.76	98.31	79.52	80.93	73.29	69.83	47.9
background	181.14	110.96	91.36	106.05	84.46	81.44	56.56
background	146.96	96.21	82.03	91.74	69.14	73.64	50.28
background	192.89	124.3	96.89	94.18	76.31	75.8	52.63
background	157.85	95.98	107.72	110.71	82.79	86.46	62.17
background	174.02	110.05	96.46	99.14	82.28	78.56	55.69
background	151.22	88.45	74.91	71.87	65.22	65.4	44.41
background	151.4	85.95	88.64	83.36	66.71	72.64	48.99
background	161.26	101.5	80.2	84.21	69.7	68.07	47.54
background	191.39	125.88	93.52	97.79	79.39	75.64	53.87
background	116.45	85.95	75.12	92.53	66.88	67.49	46.1
background	174.99	119.79	86.08	91.8	79.49	73.17	54.07
background	141.55	103.6	87.62	103.17	79.69	75.37	52.81
background	139.67	100.35	86.88	86.05	73.74	73.49	51.57
background	168.46	95.75	90.55	85.26	71.37	71.19	49.36
background	143.8	90.3	82.63	83.47	69.09	69.49	48.66
background	152.83	91.32	85.19	90.05	76.64	73.31	51.8
background	158.35	102.69	78	67.8	64.12	66.56	46.76
background	165.44	91.44	100.99	99.57	75.55	77.29	55.92
background	166.55	95.85	77.07	70.74	64.93	65.44	45.24
background	150.99	102.78	79.9	82.79	68.78	67.32	46.05
background	174.35	120.2	94.18	100.81	79.95	76.98	52.99
background	176.68	94.07	83.16	76.64	71.39	68.96	47.17
background	124.66	91.87	85.67	94.79	75.62	75.36	50.36
background	189.34	108.12	85.85	76.76	70.93	71.47	50.81
background	133.02	90.13	79.83	80.21	66.41	66.93	46.88
background	152.28	85.6	93.95	85.57	70.46	73.34	50.61
background	132.2	82.53	77.59	83.64	68.89	69.02	47.11
background	144.88	86.93	73.09	69.32	62.26	64.15	43.7
background	112.5	75.02	59.6	63.07	55.55	58.91	41.5
background	136.41	102.18	72.12	70.18	64.86	65.24	45.93
background	162.03	112.2	86.83	95.32	76.76	73.59	52.53
background	136.17	88.91	71.6	72	66.07	65.07	44.56
background	152.74	102.05	80.63	92.51	71.7	68.68	49.4
background	147.47	87.75	92.64	105.26	77.5	75.39	53.32
background	167.44	92.38	103.31	95.21	75.9	80.17	55.55
background	173.45	114.33	86.96	85.74	73.6	73.44	49.8
background	194.88	122.74	108.43	112.51	88.08	90.99	57.07
background	144.83	97.52	79.79	88.07	72.64	68.71	47.62
background	129.24	87.21	71.82	69.97	66	63.17	43.24
background	171.95	96.2	93.54	193.26	76.36	77.14	51.85
background	167.97	91.64	90.98	82.61	70.21	71.9	51.12
background	126.02	91.95	74.98	86.74	66.64	68.2	47.19
background	166.5	103.44	87.72	80.51	74.55	71.69	49.77
background	177.06	96.18	76.68	74.69	66.28	67.49	45.47
background	184.68	106.17	90.2	90.1	75.16	75.74	53.62
background	138.96	85.82	79.67	80.36	69.93	70.28	50.13
background	206.76	111.74	81.65	83.44	71.87	74.38	48.84
background	173.21	103.65	81.93	88.64	77.5	76.53	52.58
background	184.6	94.6	87.44	78.76	68.12	71.5	49.87
background	144.55	88.99	94.41	88.98	77.59	76.07	51.42
background	183.29	117.39	103.17	102.81	86.58	83.98	58.98
background	137.4	94.64	80.3	93.29	75.57	70.66	50.35
background	171.54	121.04	95.55	95.54	82.21	75.97	53.88
background	158.48	112.63	83.9	88.46	72.94	73.19	49.45
background	175.45	108.86	76.5	135.04	66.63	63.7	44.71
background	135.75	92.41	86.21	92.94	73.24	73.01	49.88
background	148.38	100.33	98.55	99.16	84.21	80.1	57.32
background	176.38	98.58	90.23	79.31	70.25	73.34	49.4
background	142.31	101.79	87.59	92.66	73.87	71.85	47.31
background	229.26	126.4	96.5	99.85	80	79.44	52.69
background	172.05	94.98	89.92	80.6	69.92	72.83	49.11
background	141.93	82.91	81.24	79.97	65.92	68.64	46.31
background	193.74	109.69	95.69	91.24	78.5	76.69	53.31
background	218.84	119.16	97.45	99.98	74.23	78.4	53.54
background	124.88	92.02	67.47	72.55	63.32	64.6	43.8
background	219.44	96.78	96.33	108.21	81.49	79.44	54.36
background	135.49	95.97	75.34	86.63	72.56	67.69	48.35
background	186.63	112.56	93.34	98.79	72.79	75.32	52.61
background	157.52	97.24	91.47	101.14	74.48	78.08	50.96
background	184.17	107.72	90.99	79.64	69.9	72.93	50.51
background	170.99	103.85	80.73	103.87	75.52	71.02	53.26
background	181.11	104.38	89.7	85.47	69.9	72.6	50.28
background	193.97	98.6	91.44	78.79	71.85	77.27	51.79
background	159.85	103.22	89.59	84.79	74.63	73.75	50.66
background	160.13	101.93	89.09	90.08	75.31	72.12	49.65
background	156.25	88.3	103.14	115.6	81.64	81.93	54.88
background	133.02	99.59	89.34	89.11	77.4	74.28	50.03
background	148.61	109.95	70.4	85.54	64.86	66.33	45.97
background	162.02	250.17	184.5	244.38	166.86	132.84	93.75
background	197.44	121.06	85.19	85.69	73.31	71.74	48.21
background	163.22	92.68	92.25	81.31	69.62	72	48.28
background	185.85	126.07	94.13	101.24	79.29	79.31	56.46
background	178.21	100.17	83.12	78.78	66.69	70.38	48.43
background	152.18	133.42	83.39	75.87	66.02	69.19	48.05
background	160.78	97.98	73.45	89.8	69.72	69.37	48.41
background	184.71	97.82	88.17	88.55	71.6	72.99	50.61
background	153.47	89.55	85.37	90.21	75.88	74.69	52.1
background	145.14	85.31	83.4	85.87	68.33	69.57	47.74
background	146.78	102.28	80.28	89.98	76.36	70.83	51.47
background	174.56	103.98	79.11	87.07	68.6	70.71	47.04
background	181.6	113.39	86.05	85.79	73.4	73.02	50.28
background	144.41	85.01	69.32	64.46	61.39	64.71	44.81
background	166.83	92.15	80.12	77.9	68.13	67.72	45.79
background	177.5	103.26	78.28	77.21	67.27	67.69	47.7
background	178.28	116.63	89.59	98.28	76.83	74.99	51.16
background	165.21	89.54	74.81	73.82	61.06	65.83	45.21
background	165.67	100.83	78.51	69.97	63.92	68.21	46.84
background	175.14	95.54	88.78	80.35	68.6	73.45	48.74
background	137.64	90.74	78.68	85.88	71.97	73.19	49.64
background	150.28	103.49	85.14	102.2	78.86	76.74	54.86
background	147.9	89.92	70.5	81.49	65.42	63.79	44.53
background	189.06	121.42	98.26	100.98	79.97	78.05	51.11
background	183.42	95.52	90.35	83.72	68.51	72.31	49.62
background	166.61	115.77	77.92	94.98	70.07	69.75	49.7
background	117.69	76.3	67.32	64.93	59.26	60.55	42.13
background	131.4	95.37	77.6	79.21	70.74	71.19	48.99
background	120.12	83.27	67.87	66.91	61.21	61.45	41.8
background	168.66	97.32	79.34	77.36	67.22	69.75	46.25
background	180.08	101.98	90.76	116.38	97.39	84.66	59.16
background	125.31	76.41	68.66	67.83	61.92	61.87	41.04
background	161.31	89.72	90.05	96.58	75.24	75.31	53.57
background	144.81	90.33	87.11	118.48	73.06	76.55	50.74
background	152.4	86.76	87.92	79.22	69.47	73.85	50.25
background	152.88	91.52	87.65	90.73	75.67	74.28	49.7
background	166.6	105.39	81.22	90.96	77.69	71.5	52.2
background	167.19	101.49	72.43	183.93	65.29	66.99	46.56
background	153.42	96.56	91.42	99.95	77.06	78.69	52.25
background	135.24	78.23	68.89	66.79	59.45	64.3	42.98
background	177.54	110.05	85.21	85.34	71.12	75.02	49.87
background	159.21	95.85	83.11	76.68	72.17	72.1	49.14
background	146.69	100.78	85.95	84.03	73.93	71.55	49.27
background	146.28	91.22	79.49	85.39	68.48	70.63	48.03
background	145.64	89.54	83.8	82.64	68.93	70.69	48.81
background	155.37	95.69	88.86	87.83	75.97	74.99	52.68
background	144.23	103.5	64.07	69.32	60.48	59.45	42.31
background	161.95	105.64	94.23	106.17	73.92	74.99	52.02
background	125.79	77.5	75.65	70.76	61.49	63.98	43.7
background	147.75	104.28	72.66	71.57	66.88	64.79	43.52
background	157.7	93.06	82.68	73.64	65.69	67.64	46.6
background	201.55	115.79	83.87	237.24	73.93	71.9	51.57
background	167.64	158.08	108.17	168.58	112.91	94.31	65.97
background	185.75	120.73	91.72	95.12	77.29	74.58	51.34
background	170.68	111.92	89.87	94.07	72.18	72.66	49.17
background	156.12	92.4	86.02	77.77	66.99	71.32	49.26
background	160.74	102.81	92.63	86.46	70.45	73.87	51.8
background	186.76	109.6	87.62	84.02	73.85	76.58	53.5
background	155.49	106.23	79.92	92.18	76.74	70.86	49.69
background	141.37	94.78	83.17	88.71	75.11	71.79	49.57
background	211.54	107.16	94.15	93.85	72.61	73.4	51.65
background	144.81	99.82	77.77	83.31	72.36	68.23	46.73
background	178.76	121.93	90.1	90.03	78.58	74.33	53.6
background	198.12	97.7	80.56	71.09	62.28	67.27	46.74
background	170.12	93.27	85.04	92.98	71.64	72.96	50.5
background	152.21	89.16	89.12	83.97	73.6	72.88	50.68
background	176.93	117.82	95.02	114.03	99.93	84.68	60.61
background	147.04	100.98	90.4	96.73	79.72	74.63	51.6
background	170.43	107.01	95.14	94.25	82.89	78.38	55.36
background	171.36	95.97	82.03	71.75	64.84	67.14	46.55
background	203.92	125.32	92.56	98.68	77.17	76.05	52.58
background	201.82	116.78	87.57	83.5	68.21	71.07	49.39
background	140.61	90.28	70.51	67.57	63.59	67.24	44.07
background	140.02	88.58	74.36	73.85	63.37	65.64	44.99
background	125.26	87.59	70.56	80.73	68.08	65.97	43.67
background	169.39	91.55	86.48	77.72	68.23	70.89	48.86
background	155.06	95.82	82.58	72.96	62.26	67.12	46.5
background	165.36	94.2	91.67	87.17	73.75	74.71	51.95
background	187.31	112.02	79.77	86.78	72.43	70.02	49.04
background	160.03	110.58	86.98	82.31	67.22	70.15	47.92
background	171.75	109.24	84.78	87.95	75.02	73.88	47.65
background	154.74	95.26	79.34	78.66	63.09	66.25	47.07
background	145.45	86.25	84.43	84.83	73.47	71.95	50.71
background	179.31	103.31	103.09	100.76	86.51	82.91	58.31
background	201.42	140.89	105.14	123.26	86.17	82.51	58.86
background	186.64	101.44	87.21	80.69	66.4	69.67	49.14
background	188.63	126.83	95.6	103.5	79.16	76.28	52.93
background	144.13	95.54	83.98	84.91	71.65	70.71	50.55
background	169.14	104.33	85.79	84.21	69.98	73.12	52.07
background	134.43	94.13	78.46	85.16	72.78	73.21	51.17
background	155.95	94	79.93	70.1	63.06	65.39	45.06
background	196.41	117.39	92.2	95.22	77.45	75.32	51.77
background	204.55	121.22	82.89	95.85	76.28	73.97	52.23
background	161.82	94.73	82.89	75.12	67.27	66.96	46.05
background	147.54	101.16	76.28	78.83	66.12	68.86	47.27
background	151.29	87.4	88.61	84.88	71.92	71.49	49.11
background	130.33	90.88	74.84	86.21	65.44	62.63	43.83
background	145.47	83.82	78.88	83.16	66.91	69.62	47.09
background	143.72	90.07	92.78	93.93	75.54	77.49	52.73
background	174.55	101.57	87.88	89.65	70.86	72.02	50.89
background	146.61	96.93	93.55	108.53	75.69	75.8	53.22
background	167.6	93.04	91.4	83.97	72.84	73.97	49.9
background	170.86	115.82	90.91	90.36	80.07	74.05	52.78
background	155.52	89.45	89.5	88.64	73.02	73.27	51.93
background	174.2	107.44	93.64	102.98	84.56	82.17	58.56
background	178.4	122.18	93.07	100.83	80.43	79.98	54.79
background	153.5	99.17	96.53	114.64	92.94	86.45	62.63
background	158.83	92.88	103.37	101.69	81.14	80.07	55.12
background	138.2	90.78	81.26	93.36	77.07	74.35	53.12
background	177.74	105.72	89.27	85.77	72.86	72.31	50.15
background	209.67	112.33	79.75	90.88	68.64	68.08	47.45
background	178.02	109.75	89.54	84.86	71.34	75.24	52.25
background	175.36	101.6	88.4	77.93	71.55	74.43	49.24
background	189.69	137.54	96.38	110.08	86.35	79.74	55.59
background	134.03	94.12	81.31	90.78	75.39	71.44	47.47
background	181.54	101.79	90.23	86.91	69.95	71.12	50.35
background	136.33	102.93	87.5	86.78	78.89	74.86	50.35
background	198.3	107.95	99.83	92.25	75.79	80.31	54.07
background	188.15	103.19	92.94	99.06	72.41	73.49	52.15
background	154.99	98.03	70.21	91.39	66.08	66.6	44.02
background	145.02	85.57	99.47	92.84	80.79	79.64	53.95
background	157.62	94.88	79.85	88.86	73.49	73.04	51.37
background	187.7	108.73	99.85	92.46	78.84	74.69	51.88
background	171.01	113.12	95.49	102.33	79.88	78.61	56.3
background	155.97	98.2	99.19	92.38	75.83	79.26	54.83
background	159.62	105.98	88.98	89.77	76.68	73.93	53.12
background	172.13	229.59	189.85	227.75	182.13	128.81	97.45
background	240.91	95.42	85.01	74.94	68.53	69.85	49.16
background	154.96	99.5	90.07	98.96	81.87	77.97	55.75
background	142.23	94.1	97.09	99.57	80.78	79.64	55.07
background	168.69	96.66	90.55	87.55	73.29	73.87	51.11
background	165.95	113.57	87.64	93.55	73.21	70.69	50.93
background	306.68	109.4	90.81	100.51	76.6	74.74	52.66
background	151.02	101.54	76.21	85.65	65.95	66.84	45.79
background	146.94	103.44	88.74	113.24	75.62	76.05	50.45
background	168.26	98.46	94.74	94.93	77.77	77.14	51.6
background	184.21	108.2	85.62	88.05	73.24	72.73	50.63
background	156.73	100.18	60.71	67.21	57.42	59.75	41.17
background	164.51	91.6	77.93	72.35	62.66	65.49	45.04
background	174.07	86.64	94.28	93.74	74.17	77.6	54.35
background	166.36	104.66	110.94	111.21	96.25	89.07	63.32
background	207.59	121.14	102.43	94.48	78.2	79.16	55.57
background	156.07	111.98	82.21	93.16	75.62	70.21	49.72
background	169.69	103.93	79.39	81.22	70.12	67.9	46.74
background	150.13	104.13	85.59	112.94	80.31	78.17	53.74
background	161.75	105.34	81.62	80.25	73.36	73.19	49.34
background	139.59	102.26	81.62	80.23	74.66	71.11	48.76
background	147.02	96.21	72.25	74.69	61.54	65.12	47.32
background	159.92	101.6	81.45	99.67	77.49	72.36	51.45
background	198.28	139.67	86.86	176.18	76.6	74.58	52.71
background	163.47	111.95	85.8	87.17	72.93	68.2	47.59
background	123.01	84.78	68.02	77.39	63.27	62.15	42.63
background	142.73	87.75	88.07	96.33	74.63	74.33	52.58
background	137.32	92.81	72.48	87.01	69.82	71.64	47.67
background	160.63	105.82	85.06	117.45	74.05	73.02	51.75
background	157.19	113.64	80.93	90.15	74.12	67.85	49.44
background	147.95	110.58	92.08	100.55	82.76	78.51	55.74
background	166.79	99.64	79.55	74.64	65.31	68.23	47.72
background	144.48	110.69	82.25	89.83	70.98	69.06	48.03
background	131.95	78.84	84.73	83.12	75.54	74.76	51.45
background	129.92	87.95	74.76	81.26	68.23	67.82	46.88
background	160.15	112.38	77.02	100.76	72.84	72.28	47.88
background	145.29	87.24	73.85	73.55	66.08	66.94	46.43
background	177.04	141.95	84.83	108.35	87.52	80.31	59.4
background	160.21	106.76	77.45	70.2	65.6	66.66	46.38
background	172.4	95.14	83.79	76.02	68.81	69.06	48.66
background	195.19	107.52	82.78	99.85	66.81	76.28	49.64
background	166.26	96.36	90.2	80.91	68.33	71.57	48.81
background	134.48	95.69	74.3	81.65	69.55	68.81	47.88
background	156.63	91.62	71.59	74.2	60.56	65.34	45.55
background	225.21	129.92	115.32	117.12	76.69	89.82	59.74
background	151.8	105.55	89.49	98.66	79.07	75.24	54.17
background	164.08	92.08	90.48	93.74	72.71	73.32	50.83
background	158.02	105.06	65.75	75.12	62.46	60.02	42.86
background	190.91	104.81	88.73	83.87	74.78	75.29	50.1
background	154.15	103.55	80.6	76.53	67.42	68.68	48.74
background	140.64	91.65	83.02	82.17	71.59	70.81	48.02
background	153.49	99.75	65.14	73.07	59.69	61.06	42.36
background	174.46	99.82	90.76	82.76	69.31	73.01	49.24
background	140.84	82.3	82.45	81.74	66	69.82	47.47
background	140.96	106.08	73.12	79.34	67.64	68.48	46.35
background	176.84	104.89	71.09	114.91	64.69	63.07	45.77
background	150.43	100.73	88.98	88.05	73.04	74.93	51.06
background	132.07	95.47	88.12	99.57	81.24	77.67	50.07
background	156.43	102.68	74.66	72.94	64.64	67.64	44.68
background	149.95	88.79	88.73	89.98	72.98	74.41	49.7
background	207.5	115.45	91.87	101.21	70.21	73.6	51.93
background	156.2	107.98	82.6	85.59	75.74	70.73	49.95
background	151.77	93.49	62.08	79.11	56.66	60.35	39.85
background	161.95	107.74	83.82	97.75	79.69	73.95	53.69
background	148.99	107.19	80.07	86.58	66.83	65.77	45.92
background	179.21	99.27	85.19	80.78	66.41	68.74	48.58
background	175.16	114.46	97.32	91.88	79.54	77.54	53.34
background	188.84	118.36	90.69	89.62	77.06	76.03	52.53
background	117.8	82.58	70.71	66.79	62.05	62.71	42.38
background	168.28	108.81	85.16	103.01	74.71	72.63	51.4
background	159.49	108.84	72.35	82.93	66.98	65.95	45.75
background	183.54	105.42	94.15	85.24	77.72	75.45	52
background	143.64	82.86	79.97	86.78	67.47	69.14	46.5
background	184.23	98.17	97.62	81.54	71.22	73.82	50.2
background	195.34	127.06	91.95	100.98	81.82	78.13	54.33
background	149.69	91.5	65.74	63.47	57.5	60.56	41.92
background	171.32	134.43	103.59	111.04	93.85	86.21	62.91
background	147.95	111.52	85.85	87.29	75.5	69.6	48.91
background	165.79	110.28	84.55	85.39	71.47	71.52	49.75
background	180.99	100.71	88.23	79.44	72.86	73.07	48.99
background	166.41	94.05	77.02	70.69	63.9	72.5	45.6
background	158.1	102.66	77.04	114.79	90.07	80.13	54.96
background	190.46	111.34	92.74	93.92	74.68	76.23	51.92
background	126.79	90.6	75.83	77.34	67.14	69.17	46.56
background	178.83	105.93	95.6	90.73	77.49	76.76	53.02
background	153.85	88.76	76.58	87.4	68.12	71.57	47.67
background	147.64	97.65	103.69	108.58	87.29	86.2	59.59
background	136.2	92.78	79.14	86.4	68.6	70.41	47.49
background	147.72	97.04	80.05	93.49	71.06	70.51	48
background	156.79	102.48	79.87	76.86	72.02	68.99	48.03
background	172.86	104.81	92.4	81.57	71.07	72.58	50.6
background	162.74	95.45	93.16	79.19	69.27	72.94	50.21
background	179.82	105.4	94.76	86.96	74.64	74.35	52.36
background	144.63	93.45	81.69	91.77	76.86	72.81	51.9
background	123.74	79.93	78.48	90.86	74.07	71.93	49.98
background	145.64	99.97	97.45	98.98	79.31	79.7	54.96
background	158.45	117.36	81.9	92.26	73.01	71.82	49.92
background	162.43	102.79	76.73	85.39	66.76	66.68	44.79
background	164.83	97.77	79.16	93.54	69.4	73.9	49.57
background	176.88	102.76	83.26	75.79	71.65	71.87	50.69
background	177.5	103.62	88.69	79.88	68.41	71.5	47.95
background	156.03	90.25	98.55	88.12	71.31	81.8	54.94
background	172.21	112.71	88.05	109.52	75.6	71.49	50.73
background	157.26	100.55	90.41	84.78	71.42	73.32	50.25
background	148.18	99.11	98.78	92.41	76.46	76.46	52.2
background	189.16	100.96	75.49	80.23	63.07	66.13	41.59
background	144.88	89.16	81.37	80.99	70.13	68.02	48.18
background	155.8	87.77	71.54	72.88	63.04	64.02	45.64
background	141.29	90.51	80.23	82.74	69.27	68.18	45.74
background	130.17	95.74	92.23	93.93	75.83	72.66	49.37
background	156.05	98.61	94.23	89.75	78.86	77.06	54.55
background	166.88	111.02	78.07	138.17	67.19	67.75	44.38
background	170.45	116.91	97.12	106.84	77.62	75.67	53.01
background	166.88	142.83	163.6	190.76	87.64	118.51	104.98
background	144.99	95.47	85.34	89.45	71.69	71.6	50.51
background	166.63	108.78	97.37	106.68	82.84	80.05	58.2
background	149.57	106.02	82.74	93.29	75.64	70.84	51.04
background	154.3	90.61	72.33	84.58	68.46	69.79	48.18
background	172.3	97.29	93.11	83.27	70.78	71.75	49.9
background	134.73	93.6	77.26	84.31	70.88	71.8	48.38
background	239.5	122.88	83.06	94.56	76.3	72.63	48.58
background	212.2	135.59	90.2	92.53	76.99	75.64	51.47
background	174.2	101.52	84.71	77.17	66.68	70.53	49.24
background	136.73	99.7	72.81	131.87	65.9	66.73	48.93
background	173.27	116.66	82.88	107.01	78.84	73.6	52.51
background	141.55	151.9	215.7	142.93	131.06	103.01	74.56
background	135.26	95.57	81.36	82.08	70.68	66.55	46.07
background	138.46	92.76	69.32	68.99	60.56	61.5	42.71
background	175.82	97.47	87.97	84.08	67.01	69.97	48.55
background	159.44	90.17	88.08	87.24	74.43	75.49	51.26
background	261.11	120.89	104.12	117.21	75.27	80.63	55.47
background	169.34	111.42	93.39	104.74	76.05	72.66	52.26
background	198.79	108.63	92.68	92.99	73.92	76.36	52.23
background	181.82	109.47	87.49	81.88	72.08	70.58	50.2
background	146.76	108.08	83.83	83.09	73.87	70.88	49.83
background	169.01	99.82	92	86.6	72.08	72.99	50.64
background	149.98	102.74	93.92	98.45	80.07	74.21	53.98
background	162.79	115.34	90.83	91.54	79.09	75.42	53.39
background	144.81	103.92	82.2	92.31	77.14	75.24	53.69
background	158.6	84.43	91.19	86.74	75.16	76.69	52.61
background	161.7	107.22	92.71	102.26	78.41	76.93	54.51
background	143.36	95.79	69.9	70.41	64.17	61.88	44.43
background	147.85	104.1	70.91	76.38	64.45	62.02	43.75
background	165.07	93.6	93.01	99.65	74.68	77.19	51.69
background	160.48	85.85	77.17	71.85	64.21	65.5	45.4
background	163.88	107.83	100.41	105.4	85.69	83.06	59.11
background	184.91	110.41	82.4	113.88	74.64	70.33	51.09
background	187.39	114.02	82.76	92.78	72.03	73.67	51.34
background	150.86	93.9	91.6	93.49	76.03	75.65	50.99
background	144.63	88.26	96.53	98.53	83.83	81.52	58.6
background	194.56	101.07	89.02	84.18	71.57	74.63	50.64
background	132.26	82.84	80.45	74.6	66.48	68.53	45.88
background	168.02	117.32	99.55	105.75	90.2	83.36	60.03
background	141.6	98.05	72.33	82.64	65.7	66.17	46.73
background	196.88	101.74	88.26	81.09	72.25	74.28	49.26
background	161.32	112.31	80.18	102.61	75.97	71.95	50.71
background	179.82	122.74	91.32	95.19	77.98	79.27	55.87
background	143.36	110.28	74.58	85.27	77.11	70.55	51.4
background	142.07	87.83	76.1	79.31	67.9	68.48	46.91
background	120.86	77.55	64.12	62.89	57.44	60.23	39.77
background	160.78	100.41	78.68	76.81	69.17	69.59	48.61
background	149.98	92.71	79.72	90.91	75.44	74.71	49.49
background	156.18	99.8	83.39	74.17	68.48	67.67	46.79
background	160.99	91.6	89.29	81.4	71.72	74.13	49.67
background	180.08	114.41	82.45	89.06	72.96	71.22	51.59
background	163.45	99.6	74.07	104.21	66.73	67.07	46.96
background	185.24	99.16	81.26	81.64	72.63	72.45	50.03
background	140.76	103.92	76.35	91.93	68.94	68.94	47.06
background	172.03	97.09	85.21	77.88	65.93	69.39	49.17
background	221.37	87.88	65.29	62.71	59.32	61.01	41.83
background	179.79	97.19	87.11	77.57	68.43	72.56	49.64
background	160.25	93.32	89.12	79.45	68.21	72.91	49.42
background	214.83	124.31	97.01	106.43	83.92	81.98	59.67
background	159.14	108.07	95.42	93.37	79.45	76.93	52.58
background	203.6	106.15	89.45	91.32	69.34	72.78	50.81
background	160.21	86.08	80.99	73.22	62.96	68.68	46.93
background	126.41	79.39	86.83	86.88	75.74	75.82	52.83
background	179.92	105.79	84.53	77.85	69.59	74.56	50.35
background	173.22	107.95	85.93	85.77	71.6	72.6	49.27
background	172.07	101.87	84.91	95.36	71.4	71.24	50.35
background	169.16	116.18	82.45	91.52	75.83	69.87	53.49
background	144.43	103.12	95.52	105.75	94.99	82.94	58.38
background	168.4	107.93	87.64	138.88	69.52	71.97	46.84
background	193.32	100.41	90.33	84.56	66.71	74.81	51.21
background	144.15	86.26	89.22	80.31	68.74	72.23	49.8
background	161.26	108.63	83.82	88.74	74.56	73.57	50.79
background	131.59	83.01	69.01	67.06	60.4	62.55	43.04
background	141.31	88.83	91.9	92.2	73.64	80.2	55.19
background	159.85	87.83	87.6	80.12	66.58	69.98	47.7
background	151.24	106.81	82.28	93.31	73.64	70.79	48.98
background	159.04	96.28	90.21	84.13	68.64	71.93	50.07
background	155.07	104.35	93.4	107.19	82.6	79.26	56.41
background	244.18	91.59	70.45	78.28	64.64	67.27	47.06
background	146.15	104.25	71.44	73.65	66.86	65.65	46.81
background	137.01	84.2	76.31	76.26	68.89	68.35	48.03
background	176.96	103.97	91.97	79.01	68.18	74.28	48.71
background	159.4	96.08	90.88	125.74	75.9	76.64	51.11
background	132.13	96.64	66.86	79.04	64	61.44	42.55
background	137.64	92.66	88.1	87.01	73.95	73.64	52.55
background	146.1	94.64	80.64	88.15	71.24	70.3	49.32
background	171.92	113.65	87.19	84.03	73.6	72.6	49.77
background	161.64	117.29	91.87	88.64	79.16	73.37	53.34
background	151.98	91.85	90.23	93.77	77.16	76.07	52.51
background	173.97	104.48	77.52	72.13	65.8	66.13	46.91
background	141.97	88.41	71.27	77.19	66.13	65.79	46.53
background	164.74	101.62	92.68	93.37	75.39	76.15	51.12
background	177.6	111.4	82.89	91.01	72.98	72.41	50.55
background	158.38	111.42	85.44	93.02	76.99	72.74	49.49
background	176.68	106.17	77.6	154.07	64.17	66.35	43.9
background	112.02	75.7	65.64	63.57	57.6	64.86	44.88
background	177.37	119.79	87.54	127.59	72.48	74.69	54.07
background	143.22	103.26	90.88	90.08	80.69	76.78	52.69
background	141.49	96.84	91.4	88.35	76.73	77.37	51.8
background	144.74	104.83	75.7	89.36	73.82	72.08	47.02
background	143.8	92.58	97.31	95.95	81.62	76.91	54.35
background	170.91	104.68	95.49	83.93	71.5	75.83	51.79
background	152.17	99.95	78.73	79.57	66.08	67.69	46.83
background	142.86	93.92	83.12	101.49	77.17	74.3	53.8
background	182.12	105.19	90.81	78.3	68.38	71.72	49.32
background	156.76	96.99	89.44	89.26	74.96	74.41	50.21
background	147.85	93.47	87.02	87.16	71.59	73.19	50.15
background	183.54	92.79	87.79	88.84	71.39	73.27	52.53
background	177.5	103.59	84.99	84.26	72.61	70.13	49.39
background	148.05	86.58	74	69.21	62.88	63.16	43.36
background	157.95	93.93	70.46	84.13	60.71	60.96	42.35
background	145.32	99.92	82.02	85.06	72.78	71.22	50.4
background	147.6	96.26	73.8	68.26	64.38	64.99	46.23
background	131.16	96.26	96.48	99.79	78.99	79.87	56.31
background	166.38	101.74	80.28	94.07	78.15	72.12	52.66
background	138.35	83.42	89.09	86.33	74.15	76.13	51.24
background	149.77	104.83	82.58	94.1	76.84	72.08	48.84
background	147.04	93.59	96.78	95.97	78.78	76.74	55.4
background	165.37	95.07	92.84	82.55	69.42	70.66	48.96
background	118.96	73.22	64.25	62.25	57.77	61.31	41.69
background	144.51	101.01	82.41	88.41	76.48	71.11	51.57
background	145.26	89.93	88.71	85.4	74.18	74.33	51.29
background	137.8	88.4	78.73	78.81	71.88	67.44	46.79
background	143.02	104.4	76.94	82.83	69.26	65.52	46.17
background	164.68	111.21	91.57	100.96	76.28	73.8	51.85
background	167.12	117.36	82.12	89.7	76.3	71.55	49.45
background	189.59	108.76	94.13	79.62	71.82	73.77	50.2
background	151.01	116.66	83.27	90.89	73.82	70.69	50.94
background	201.55	116.48	94.15	97.04	74.98	75.32	51.16
background	172.15	97.9	86.63	79.77	72.91	69.93	48.23
background	148.93	98.81	92.28	95.79	75.34	77.04	52.93
background	182.86	118.61	97.52	89.6	72.03	72.73	53.65
background	141.29	96.25	80.55	92.96	65.17	69.34	45.44
background	155.32	89.83	85.17	83.29	72.93	73.95	50.17
background	143.12	113.22	87.88	89.47	77.04	71.21	51.01
background	181.75	111.79	86.03	161.47	74.99	72.86	51.21
background	115.27	83.64	75.97	90.84	68.55	67.49	45.62
background	140.6	105.26	80.56	84.55	71.69	69.45	48.17
background	167.44	97.14	80.23	76.03	63.87	69.24	47.32
background	138.94	82.28	75.16	73.4	63.7	65.57	44.5
background	160.55	93.67	78.71	74.94	64.1	68.28	47.95
background	179.17	107.36	81.88	83.62	68.3	69.6	50.88
background	166.86	122.84	81.87	93.32	74.41	74.2	51.09
background	166.73	109.11	78.79	76.78	63.27	65.9	47.24
background	148.58	85.72	75.6	76.64	61.65	66.83	45.55
background	157.92	102.07	87.83	89.72	73.98	75.12	50.26
background	211.19	121.77	110.35	107.39	81.16	81.06	58.46
background	167.5	95.14	83.59	75.82	66.6	70.17	47.22
background	138.18	100.56	81.75	87.93	77.6	71.4	51.17
background	132.21	92.55	67.12	79.95	63.04	63.65	43.74
background	176.05	105.12	88	80.55	71.83	74	50.31
background	135.49	85.49	75.87	79.37	66.74	66.31	47.16
background	114.64	81.83	76.6	74.13	66.12	65.36	43.67
background	130.3	98.15	83.87	89.62	79.32	72.69	50.07
background	198.2	106.98	88.51	74.68	72.31	72.58	48.71
background	153.93	96.91	85.31	133.4	77.64	75.87	50.83
background	168.76	107.82	86.78	84.56	74.63	72.69	48.45
background	171.8	105.26	78.58	77.34	66.46	65.7	45.34
background	154.68	92.23	81.47	72.81	66.96	65.62	45.06
background	157.39	109.12	88.31	90.63	75.12	72.12	52.08
background	128.36	83.83	82.17	79.9	71.09	69.95	47.85
background	117.39	79.06	64.53	74.31	63.74	61.88	42.41
background	164.5	115.49	75.62	91.22	69.64	69.59	49.54
background	143.54	97.7	74.79	71.77	68.86	67.34	45.67
background	146.66	95.92	82.66	82.81	69.72	72.13	51.39
background	155.59	114.21	86.66	85.55	75.32	71.95	51.77
background	178.45	105.21	91.75	90.48	69.65	74.21	53.88
background	133.79	87.8	73.29	73.16	59.36	64.88	44.66
background	174.21	126.89	85.59	101.79	73.75	72.18	51.54
background	159.7	97.27	84.73	150.51	75.82	72.6	52.94
background	143.4	92.48	64.48	73.36	59.32	65.29	43.19
background	174.48	99.02	84.51	78.48	67.79	70.63	49.6
background	129.8	81.06	76.18	77.65	67.17	65.7	45.79
background	142.41	87.75	78.96	70.89	63.11	68.07	46.89
background	143.87	92.08	81.47	83.02	68.68	72.55	49.47
background	147.74	93.8	92.89	106.99	77.39	76.31	54.25
background	195.75	99.93	81.31	75.74	64.51	65.32	45.04
background	140.17	90.98	75.22	76.94	67.12	67.49	46.73
background	168.2	92.83	69.93	72.36	64.35	65.75	45.24
background	149.07	109.11	82.12	164.64	78.79	71.54	52.12
background	150.43	107.44	93.87	102.51	81.22	78.61	55.57
background	208.31	128.63	115.82	129.39	100.55	97.34	69.88
background	152.23	95.07	85.19	117.06	76.25	75.67	53.26
background	152.5	120.18	82.58	93.55	76.1	74.45	49.4
background	187.85	114.83	99.17	94.89	83.85	77.14	54.56
background	143.04	96.94	88.83	92.03	77.64	75.34	51.36
background	145.09	84	94.4	94.83	78.78	81.02	56
background	159.79	129.5	132.15	116.66	96.64	83.49	63.37
background	180.48	95.64	77.55	74.08	63.27	67.7	47.55
background	144.61	88.43	87.67	87.01	73.39	73.55	50.41
background	139.19	99.06	68.26	65.07	61.8	62	42.21
background	154.94	89.29	91.87	109.59	75.82	76.21	53.65
background	184.76	99.21	94.21	83.7	70.12	73.83	49.95
background	170.33	95.52	79.31	73.04	63.04	68.6	47.49
background	155.59	95.21	93.8	96.98	78.33	77.16	54.88
background	133.04	89.87	72.25	75.64	62.28	65.09	46.41
background	147.62	89.65	84.21	89.27	70.51	70.86	49.83
background	191.47	106.93	91.55	89.02	71.64	73.85	50.36
background	169.19	120.07	104.56	105.04	87.6	81.54	58.79
background	183.62	104.36	92.2	79.97	69.52	73.5	48.51
background	169.12	113.36	85.65	82.93	72.88	72.03	48.66
background	160.4	95.88	67.11	71.39	63.37	66.81	45.22
background	170.35	117.36	98.98	96.1	80.08	78.02	57.37
background	122.93	91.52	64.81	63.9	57.36	58.48	41.07
background	169.65	97.31	88.3	86.86	67.55	70.86	49.54
background	138.96	93.59	100.93	113.87	88.88	88.94	62.69
background	174.02	125.92	87.72	88.21	74.35	74.96	53.67
background	156.05	102.4	74.2	81.16	67.9	70.4	44.96
background	183.54	107.47	82.89	76.74	68.08	71.32	49.17
background	171.79	98.84	78.23	90.25	66.23	68.17	46.5
background	148.08	109.65	80.88	83.7	73.75	68.89	49.74
background	151.17	98.88	87.26	86.64	74.66	72.94	51.27
background	163.04	102.2	104.88	106.94	86.21	84.71	59.07
background	145.65	89.09	69.44	105.92	61.98	64.84	46.02
background	198.5	123.12	101.59	97.97	79.14	81.07	54.66
background	182.78	126.61	95.14	96.55	81.14	75.57	52.6
background	196.84	100.53	90.63	75.22	66.4	70.71	50.28
background	158.66	113.85	93.06	95.27	83.59	76.18	55.09
background	152.88	97.37	75.87	70.73	60.71	62.93	43.39
background	175.44	112.6	96.12	96.03	79.85	77.02	56.07
background	157.34	101.57	81.98	81.01	69.32	70.17	48.91
background	148.03	100.56	68.33	72.18	59.55	61.62	42.89
background	181.14	131.02	93.39	108.36	79.92	77.77	54.3
background	208.25	102.48	69.29	79.72	65.26	65.11	45.42
background	151.5	106.03	70.93	85.09	68.66	66.5	47.6
background	195.9	108	82.46	110.5	74.1	71.77	52.84
background	182.13	103.88	87.31	80.81	70.1	73.34	50.98
background	136.86	84.66	83.47	94.96	79.34	76.38	54.15
background	179.72	101.52	89.88	73.72	71.79	71.98	48.55
background	137.39	96.48	82.69	97.59	72.41	69.24	48.66
background	126.68	84.63	69.42	66.6	63.21	61.83	43.59
background	120.15	85.06	81.75	85.14	68.41	69.44	48.55
background	146.48	85.27	89.7	84.25	70.15	72.64	52.5
background	131.47	100.21	89.34	94.03	77.45	72.99	50.02
background	193.42	138.79	94.2	94.89	80.33	79.9	56.93
background	126.74	87.34	73.87	75.42	65.4	63.97	44.71
background	145.8	87.42	91.19	85.34	72.31	73.93	49.82
background	209.14	145.75	114.94	116.91	99.09	91.77	68.48
background	120.61	89.21	76	74.51	72.1	67.8	46.1
background	151.52	105.37	83.02	84.93	72.17	71.17	49.24
background	172.55	109.77	92.36	90.08	75.67	73.42	49.98
background	162.26	88.41	79.92	89.83	68.68	69.37	48.25
background	157.42	117.54	85.6	92.69	74.71	72.61	49.12
background	144.25	94.68	94.23	105.55	80.98	78.3	54.5
background	204.86	98.41	91.16	78.53	66.79	71.32	49.42
background	150.31	92.2	86.71	79.85	65.54	70.17	48.02
background	152.15	96.3	76.15	83.59	69.57	69.01	45.79
background	171.37	105.29	84.2	81.21	69.64	71.69	51.16
background	166.43	101.93	83.27	84.91	77.19	72.02	52.94
background	156.23	85.64	98.6	93.44	77.04	76.84	53.9
background	167.04	104.56	82.83	82.58	72.21	71.09	47.74
background	170.23	134.38	82.35	89.55	77.32	70.51	53.11
background	184.41	106.68	87.6	87.8	75.45	76.23	50.35
background	175.04	98.13	93.72	88.26	73.31	75.85	52.31
background	152.55	110.86	83.45	81.69	70.46	72.41	49.87
background	145.54	108.03	82.98	86.08	73.21	73.52	51.14
background	193.77	95.31	84.18	74.79	66.58	68.99	48.07
background	145.07	102.28	87.74	95.01	76.88	75.7	52.36
background	161.97	101.74	101.26	141.74	87.11	86.84	63.12
background	182.99	102.43	79.32	87.93	68.79	72.94	46.93
background	168.25	112.08	76.13	90.99	69.01	70.17	48.6
background	174.89	101.04	90.69	86.93	71.04	73.31	51.11
background	157.44	100.79	86.33	92.94	79.14	76.43	52.25
background	163.64	103.01	87.31	82.02	68.64	69.67	48.6
background	159.82	88.68	86.74	84.5	71.5	72.03	49.74
background	141.6	93.36	91.06	93.01	78.28	77.97	50.64
background	160.6	101.45	81.72	72.35	64.38	64.94	45.44
background	162	96.64	91.57	94.17	73.36	73.36	51.54
background	170.25	109.69	79.95	79.83	67.49	66.1	44.83
background	162.18	115.77	95.57	100.73	81.75	77.95	56.4
[truncated: 28,304 more rows]

## Sheet: Figure 3d_Graph 3
Figure 3	Post-synthetic photochemical processing (Level-Two patterning)
Figure 3d_Graph 1	Crosslinking efficiency for CNVK-modified DNA oligonucleotides					a.u. = arbitrary units
Feature/Sequence name	Initial hybridization	First crosslinking procedure	2nd crosslinking procedure	3rd crosslinking procedure	4th crosslinking procedure	5th crosslinking procedure	6th crosslinking procedure			Feature name	Feature characteristics	Number of replicates	Sequence (5' to 3')
	Fluorescence intensity [a.u.]	Fluorescence intensity [a.u.]	Fluorescence intensity [a.u.]	Fluorescence intensity [a.u.]	Fluorescence intensity [a.u.]	Fluorescence intensity [a.u.]	Fluorescence intensity [a.u.]			background	empty features	3030	none
background	76.73	65.72	80.63	76.61	76.36	71.42	71.57			QC25-TA_T5	sequence feature	27270	GTC ATC ATC ATG AAC CAC CCT GGT CTT TTT
background	102.25	87.32	96.41	92.73	88.68	72.88	61.47
background	72.18	64.78	83.79	74.43	76.55	76.2	74.66
background	81.57	65.7	75.7	81.45	80.43	72.96	73.65				Background features			Sequence features
background	81.34	66.83	77.24	76.43	77.01	67.6	64.98			Microarray treatment	Rows of replicates	Average intensity [a.u.]	Standard deviation	Rows of replicates	Average intensity [a.u.]	Standard deviation
background	88.07	73.95	99.92	89.39	88.55	82.76	80.93			Initial hybridization	B5:B3034	89.7067	32.2717	B3035:B30304	7008.73	2949.69
background	76.78	68.15	79.49	75.57	76.07	65.49	73.7			1st crosslinking procedure	C5:C3034	72.4199	22.4784	C3035:C30304	5391.76	1935.92
background	99.16	81.4	93.16	98.93	95.01	74.08	70.3			2nd crosslinking procedure	D5:D3034	84.5177	28.2865	D3035:D30304	8118.93	2165.7
background	81.21	67.07	78.91	78.89	79.93	64.79	55.16			3rd crosslinking procedure	E5:E3034	84.4575	23.0286	E3035:E30304	8823.41	1954.31
background	97.27	72.94	80.83	77.44	76.53	73.83	67.21			4th crosslinking procedure	F5:F3034	83.3708	31.9155	F3035:F30304	9173.14	1813.92
background	78.02	64.1	80.03	75.29	74.83	69.98	77.32			5th crosslinking procedure	G5:G3034	71.4315	23.5243	G3035:G30304	9907.7	1312.09
background	82.08	69.34	79.09	80.56	79.49	63.01	61.26			6th crosslinking procedure	H5:H3034	68.0134	22.2103	H3035:H30304	9161.97	1352.52
background	75.79	63.77	74.45	69.47	68.88	64.1	60.81
background	77.09	65.54	83.47	80.81	80.45	76.13	74.93
background	117.87	88.35	101.93	97.44	93.55	73.16	70.89			Crosslinking efficiency for 5' psoralen (TMP) modified DNA oligonucleotides
background	105.4	72.89	93.17	87.8	88.88	73.97	65.12			(Sequence name (32mer): QC25-TA_T5)
background	115.04	75.4	82.25	86.91	85.19	71.74	67.79				Average intensity [a.u.]	Standard deviation	Overall CL efficiency [%]*	Standard deviation
background	122.2	88.5	104.02	102.46	96.61	71.83	68.73			Initial hybridization	7008.73	2949.69	100	59.5185
background	80.6	65.31	73.26	78.48	77.87	68.02	69.5			1st crosslinking procedure	5391.76	1935.92	76.9293	42.558
background	104.3	78.55	90.21	97.29	92.15	73.17	69.59			2nd crosslinking procedure	8118.93	2165.7	115.84	57.7202
background	84.73	72.12	83.55	80.66	79.04	71.93	74.36			3rd crosslinking procedure	8823.41	1954.31	125.892	59.8723
background	76.08	65.29	73.92	72.91	72.63	62.89	59.75			4th crosslinking procedure	9173.14	1813.92	130.882	60.8599
background	87.45	73.67	86.76	83.07	82.25	73.07	63.87			5th crosslinking procedure	9907.7	1312.09	141.362	62.3696
background	81.64	69.72	78.89	79.88	79.72	70.53	69.72			6th crosslinking procedure	9161.97	1352.52	130.722	58.3021
background	104.07	82.4	97.39	91.07	90.6	73.4	61.9				*Efficiency for the initial hybridization was set to 100 %
background	82.78	75.44	88.96	84.76	87.21	76.18	76.45
background	79.5	66.17	81.16	80.94	83.34	73.82	71.77
background	90.18	77.6	98.2	89.97	91.22	78.12	66.74
background	76.28	66.76	80.66	74.6	75.9	73.42	71.32
background	75.45	63.34	73.02	68.81	71.16	66.15	62.38
background	98.4	75.7	86.83	95.92	91.24	71.87	65.04
background	74.69	62.56	74.51	71.5	72.64	70.08	72.15
background	77.57	62.43	81.8	73.83	74.43	75.9	73.04
background	89.39	72.73	83.39	88.1	85.93	74.26	74.03
background	85.11	69.69	81.49	83.85	84	70.88	65.4
background	81.31	66.58	79.22	80.61	80.41	73.39	72.96
background	76.84	62.69	75.82	72.41	72.26	66.26	68.08
background	96.2	81.21	97.9	93.01	92.36	76.56	65.74
background	83.88	68.48	76.79	76.89	77.04	65.27	60.69
background	99.27	76.74	87.42	97.5	92.17	72.76	67.12
background	186.79	125.09	128.66	127.27	116.6	89.7	77.83
background	93.29	77.88	93.8	89.9	87.12	69.75	64.5
background	84.6	69.4	87.98	84.61	84.94	73.67	68.78
background	95.62	77.82	91.11	94.98	91.39	71.44	69.07
background	89.8	69.64	76.69	83.87	76.78	64.91	53.75
background	76.61	65.97	76.33	73.02	74.2	70.31	70.1
background	89.47	71.29	76.89	84.2	81.62	71.09	65.44
background	96.96	73.98	87.04	95.97	93.92	77.21	70.58
background	77.34	65.27	77.11	82.94	81.6	71.5	69.85
background	90.21	70.26	79.01	83.24	82.17	70.88	70.78
background	93.42	78.53	90.74	80.81	76.79	62	55.31
background	73.44	62.55	72.58	73.88	75.39	68.89	71.87
background	131.82	91.7	102.99	102.41	95.14	68.73	62.61
background	80.36	69.36	83.64	79.93	78.66	72.02	71.21
background	86.99	75.37	85.5	86.5	84.93	68.12	58.64
background	86.03	66.12	74.69	78.25	74.71	59.69	52.45
background	77.36	62.26	68.98	73.16	72.26	64	65.27
background	79.98	67.49	79.45	77.45	76.74	69.85	70.69
background	101.32	86.05	99.26	94.36	92.64	75.75	63.21
background	80.21	62.96	71.47	73.42	70.79	61.67	57.17
background	115.31	90.76	100.25	96.33	93.16	74.89	71.17
background	75.11	65.21	78.26	78.55	80.03	66.51	59.75
background	91.57	70.96	77.4	82.56	78.45	60.69	50.83
background	93.49	75.92	88.74	82.93	86.45	68.64	57.85
background	73.87	65.75	79.31	78.45	76.07	74.23	74.17
background	92.41	75.42	96.12	93.83	92.05	79.85	74.93
background	81.59	69.97	81.42	80.94	74.61	61.32	51.14
background	74.13	63.31	74.07	77.85	78.2	73.64	76.53
background	72.66	62.84	75.37	74.94	75.77	70.91	73.65
background	79.14	68.41	79.07	78.51	78.33	68.5	68.33
background	78.64	68.73	79.37	80.45	79.04	69.98	68.3
background	114.03	85.02	97.64	96.13	92.79	71.45	63.44
background	78	68.63	82.08	76.99	76.86	73.21	73.39
background	123.54	90.83	94.56	104.46	99.6	70.63	69.77
background	75.57	64.46	76.02	75.79	75.17	68.45	74.84
background	81.5	69.87	78.96	79.7	79.06	69.14	69.42
background	73.69	64.78	77.31	74.99	76.78	68.84	61.37
background	89.65	71.57	86.2	87.16	87.01	77.21	71.88
background	89.09	69.31	77.77	84.93	81.79	72.41	68.1
background	78.31	71.74	86.2	82.58	81.52	69.17	69.54
background	92.21	78.41	100.79	94.64	92.18	80.2	79.32
background	88.35	74.93	87.16	89.97	89.29	74.21	69.37
background	92.68	74.71	83.64	88.56	87.54	72.21	71.98
background	70.94	60.64	69.98	69.77	71.74	67.44	65.31
background	80.88	69.12	83.39	87.02	86.15	76.79	77.49
background	80.31	67.88	79.19	79.69	78.96	70.28	71.77
background	88.89	75.36	90.63	86.86	85.95	74.48	74.2
background	91.54	78.05	91.29	91.26	91.55	81.17	78.63
background	75.11	63.97	73.9	77.47	77.72	69.39	76.1
background	100.38	73.67	87.9	90.5	90.98	73.14	59.7
background	218.33	135.82	140	141.97	129.45	90.86	79.82
background	105.59	74.43	87.36	79.82	79.98	78.51	71.17
background	86.55	66.89	78.08	84.93	85.17	74.23	69.69
background	85.97	73.77	88.07	92.3	90.31	75.22	69.88
background	101.92	75.54	92.64	94.46	90.17	76.76	63.44
background	73.92	61.22	71.04	68.38	71.85	60.69	62.38
background	79.49	69.24	73.22	74.55	73.44	60.28	57.22
background	94.89	74.84	91.16	89.54	82.94	79.75	76.64
background	84.68	69.77	77.93	77.52	75.6	61.95	55.65
background	80.74	69.16	92.6	84.84	83.97	75.92	71.36
background	75.42	64.02	77.79	76.4	76.1	73.02	73.65
background	84.4	71.36	80.4	81.29	78.84	67.44	65.92
background	96.41	75.19	81.17	87.31	84.68	65.67	58.61
background	96.6	78.31	95.16	93.82	88.6	74.07	61.87
background	72.73	63.44	73.9	74.91	74.41	72.36	76.63
background	80.18	67.65	83.09	79.49	81.75	76.41	76.55
background	81.14	70.38	79.8	75.36	76.55	68.25	66.43
background	78.99	66.93	85.87	80.64	79.98	76.03	74.74
background	75.54	63.22	74.07	77.12	76.1	70	70.66
background	88.48	70.73	90.43	83.88	83.27	84.89	72.08
background	76.33	62.98	71.6	74.91	75.36	64.58	68.43
background	74.96	62.88	71.92	76.2	77.74	69.65	70.68
background	74.69	61.77	75.72	70.68	70.48	68.63	68.41
background	115.59	83.09	92.56	104.13	96.76	71.72	66.81
background	107.92	92.33	98.05	94.64	91.02	72	58.55
background	75.79	65.22	75.52	76.64	77.52	70.48	69.07
background	79.49	66.66	71.72	75.52	74.45	61.32	59.77
background	98.76	65.95	77.32	84.84	84.84	70.5	66.99
background	175.37	109.32	116.2	118.07	108.58	82.33	72.13
background	97.62	83.82	102.4	93.62	91.69	73.87	71.72
background	119.44	84.4	90.91	97.04	91.4	75.09	64.3
background	82.08	70.48	79.22	76.73	74.84	66.05	60.13
background	83.55	66.83	82.21	82.6	76.23	69.57	67.59
background	101.45	81.34	95.97	96.78	89.55	75.54	63.74
background	82.98	69.79	79.7	78.23	79.32	67.09	65.88
background	89.85	73.24	80.15	79.16	83.5	67.77	66.03
background	76.69	66.5	75.5	73.31	73.27	65.55	63.65
background	74.5	63.26	71.72	72.88	71.83	62.56	65.22
background	115.79	91.93	94.61	92.83	90.03	63.31	57.12
background	82	69.85	74.28	68.17	66.86	50.21	46.33
background	80.71	68.55	80.08	78.38	79.19	70.43	61.16
background	77.9	67.7	79.14	76.17	78.35	67.9	69.79
background	113.37	87.02	90.6	86.28	82.83	62.1	54.68
background	81.72	68.36	89.82	80.73	78.3	69.67	69.02
background	75.9	65.95	77.65	74.86	76.1	70.99	72.15
background	119.83	85.7	89.42	96.2	89.67	68.68	58.66
background	116.25	80.26	89.64	98.03	94.03	77.49	69.9
background	95.07	76.31	98.48	90.99	91.82	75.31	64.51
background	80.66	69.09	88.4	81.93	82.31	77.49	72.89
background	85.59	70.33	86.23	80.98	81.01	73.9	71.64
background	77.16	66.03	80.68	77.47	77.74	74.58	76.46
background	79.64	64.89	71.74	75.8	76.48	68.21	89.27
background	98.91	87.39	157.06	92.84	89.55	75.14	64.1
background	90.98	75.07	95.98	90.18	87.6	80.36	75.21
background	86.6	71.19	84.25	90.31	88.64	72.91	68.76
background	102.38	80.28	91.36	92.02	84.4	70.86	62.38
background	78.68	67.69	76.4	73.79	74.53	66.41	67.6
background	100.58	74.56	86.35	96.51	92.68	76.38	71.37
background	98.98	79.16	98.64	92.71	88.35	77.98	71.19
background	83.42	66.91	78.89	75.5	69.77	59.14	49.32
background	96.68	72.35	84.89	90.55	89.85	70.74	66.02
background	95.14	73.45	83.12	96.55	94.25	75.31	72.61
background	92.12	74.35	85.01	79.36	76.5	59.62	52.55
background	75.54	63.64	73.02	74.12	77.85	71.12	72.5
background	72.38	61.47	74.89	71.55	70.13	68.89	64.25
background	94.64	76.78	89.42	93.6	89.83	69.06	58.43
background	75.7	62	75.55	74.17	75.52	71.12	74.03
background	82.08	71.36	77.88	80.69	75.04	63.8	58.05
background	93.62	77.42	90.23	92.68	89.6	73.93	67.24
background	76.98	65.57	83.49	79.59	79.29	78.98	76.46
background	78.51	61.57	68.28	69.92	69.92	54.88	52.12
background	82.33	66.35	76.25	83.37	79.44	69.42	68.26
background	91.9	77.07	88.86	92.56	88.55	67.88	56.78
background	81.72	68.07	80.58	83.72	79.59	65.83	65.39
background	97.98	78.21	90.55	88.46	87.67	75.74	73.74
background	81.72	65.32	77.24	78.03	78.07	69.01	59.24
background	82.74	69.09	77.16	81.49	78.66	71.49	73.8
background	81.31	70.84	81.79	84	82.43	68.58	70.58
background	75.06	64.74	78.31	75.6	77.62	71.69	72.41
background	99.44	74.61	89.45	95.29	91.19	71.17	60.99
background	94.55	72.2	84.38	92.69	91.79	75.67	70.25
background	83.47	68.25	81.44	81.5	83.39	73.85	71.69
background	76.13	66.89	79.39	73.74	74.66	71.95	70.79
background	75.12	63.37	73.7	73.4	72.96	67.88	69.11
background	86.18	75.74	89.97	81.01	80.51	70.28	68.26
background	88.5	68.48	80.99	86.81	84.18	66.6	66.17
background	73.11	64.71	96.61	100.73	88.53	120.23	131.57
background	104.6	78.33	89.24	96.23	91.31	68.98	65.74
background	85.98	73.88	86.69	83.92	84.55	67.64	66.36
background	83.82	68.28	81.24	83.37	82.73	74.84	71.26
background	93.9	71.26	83.19	86.81	84.48	68.61	64.73
background	96.08	83.34	98.79	93.69	91.21	78	73.93
background	88.69	74.15	84.13	87.79	84.12	65.74	59.14
background	78.31	65.27	72.23	73.01	77.14	64.1	60.25
background	79.98	68.08	83.62	76.53	77.21	68.58	60.96
background	86.5	74.5	77.9	80.76	75.5	62.2	60.64
background	81.74	65.8	73.17	75.06	73.62	57.12	49.75
background	76.13	66.23	75.17	74.63	73.88	61.01	60.3
background	82.96	70.58	83.09	85.62	83.12	75.21	72.43
background	84.81	69.4	82.08	82.94	82.83	70.03	70.21
background	93.52	77.26	95.04	89.55	89.85	78.58	67.45
background	95.77	76.83	97.97	91.82	90.96	75.62	67.36
background	91.09	77.01	97.98	90.79	92.81	84.08	77.93
background	74.94	65.4	80.07	75.16	77.6	73.42	72.53
background	75.49	62.79	76.48	73.77	78.03	71.21	67.83
background	84.46	69.93	82.4	81.62	81.17	71.26	62.99
background	81.64	69.26	76.41	80.08	76.31	67.39	63.93
background	84.46	72.26	74.89	76.2	75.54	62.4	61.31
background	80.38	68.61	81.9	77.64	75.14	69.44	71.19
background	87.52	74.02	82.48	83.72	83.55	67.85	66.88
background	95.79	79.6	84.05	90.17	83.17	68	63.52
background	88.93	74.2	80.99	78.35	82	65.88	54.21
background	81.5	68.66	80.99	82.17	81.55	74.13	75.88
background	83.19	71.72	79.31	80.6	80.63	74.64	68.93
background	88.28	72.76	84.38	85.97	80.58	63.83	56.84
background	115.82	92.13	102.45	99.27	95.39	81.19	70.58
background	96.23	77.62	83.52	87.16	83.9	70.05	65.93
background	78.94	66.98	84.17	79.27	80.84	74.98	72.4
background	87.09	70.74	82.12	82.25	82.6	72.38	65.02
background	100.25	78.5	87.67	90.07	88.46	66.43	62.46
background	100.25	81.55	90.31	90.02	87.9	68.66	64.61
background	83.67	69.64	92.81	84.03	84.02	76.17	78.25
background	82.17	73.12	86.41	80.38	80.6	68.66	65.47
background	84.66	70.41	95.26	86.26	84.18	87.83	83.16
background	93.11	75.93	91.31	80.25	82.79	63.75	56.43
background	101.55	69.97	83.42	78.63	77.72	74.68	71.72
background	78.38	67.19	82.73	78.76	77.87	72.51	72.91
background	82.91	68.74	83.36	77.88	78.76	78.88	78.56
background	81.97	67.92	78.3	83.12	82.81	73.36	75.92
background	99.82	72.08	79.54	87.4	86.91	69.22	64.31
background	72.71	62.23	74.41	74.41	74.86	68.07	68.2
background	99.57	73.42	77.59	78.17	74.99	55.67	48.55
background	77.54	66.96	74.91	75.42	73.7	65.4	63.55
background	76.94	65.45	77.8	73.77	73.57	71.27	72.43
background	86.41	70.69	81.97	80.43	78.89	72.26	68.96
background	77.49	66.07	78.08	78.21	76.76	69.12	70.91
background	99.24	65.24	79.24	84.15	84.13	71.47	64.02
background	95.6	81.98	90.68	90.58	86.41	67.92	64.76
background	112.25	82.03	92.5	101.29	95.82	79.11	72.6
background	85.06	70.96	95.32	86.18	88.28	76.88	72.66
background	84.02	72.69	76.45	81.52	79.49	68.46	65.11
background	100.58	76.61	84	89.82	86.02	72.81	68.69
background	93.87	68.5	80.07	85.31	86.38	66.68	58.12
background	73.67	62.91	74.2	69.52	68.46	59.04	62.6
background	116.38	88.17	97.64	102.12	96.64	76	73.01
background	98.05	81.31	94.79	95.27	90.61	71.85	66.66
background	90.33	70.46	77.17	79.39	76.6	67.83	64.18
background	78.23	66.31	75.98	77.29	77.72	67.8	67.7
background	84.5	70.81	93.27	89.06	86.26	76.51	75.09
background	90.17	73.29	91.5	87.47	85.83	77.65	68.48
background	74.78	63.8	72.56	74.71	73.57	62.89	63.21
background	79.72	68.74	91.62	80.58	81.04	76.21	67.21
background	76.45	64.55	76.53	71.72	72.46	68	71.77
background	97.65	81.9	95.74	92.79	89.44	72.81	61.74
background	98.66	84.74	93.77	88.13	89.79	80.41	72.86
background	110.08	82.1	94.84	95.57	91.21	73.31	61.49
background	114.71	83.42	86.45	93.65	90.78	73.5	67.42
background	75.69	64.51	79.64	75.27	74.83	71.72	74.03
background	104.08	76.79	86.88	89.98	86.68	71.88	65.62
background	89.62	72.3	83.69	90.46	89.44	78.63	75.16
background	98.17	83.06	97.83	92.63	92.25	73.92	60.83
background	91.21	79.59	103.4	92.46	91.17	80.41	72.61
background	88.88	71.24	86.21	84.12	86.21	67.88	61.12
background	105.82	79.93	89.27	100.21	95.8	70.84	65.88
background	87.26	74.41	82.76	78.91	77.75	58.31	51.36
background	121.77	86.17	96.33	90.99	91.34	66.64	59.87
background	85.36	70.12	91.04	85.27	85.26	77.44	75.79
background	104.12	84.81	94.15	89.29	90.07	66.36	56.84
background	81.32	65.06	72.98	77.85	77.19	67.27	67.9
background	90.53	68.1	80.89	85.24	82.56	75.47	69.7
background	94.08	73.31	80.68	84.79	87.19	64.45	57.75
background	83.09	70.3	86.43	81.19	83.29	76.68	74.66
background	86.81	70.55	95.52	87.79	88.83	84.12	80.86
background	81.9	68.55	85.12	82.18	80.08	68.6	57.04
background	78.31	65.39	76.25	76.6	77.52	73.64	77.06
background	71.55	63.83	78.78	76.23	76.68	75.47	77.01
background	96.26	76.88	86.31	94.6	90.81	71.26	63.12
background	74.63	64.21	75.85	75.02	76.45	70.55	70.86
background	76	63.22	80.1	77.87	77.93	74.07	74.94
background	67.55	58.28	65.59	69.74	69.97	60.63	61.97
background	92.66	73.29	81.57	82.89	81.54	62.88	58.08
background	83.75	71.27	85.27	84.69	85.59	82.69	74.98
background	101.47	82.51	93.01	83.83	85.04	61.67	56.93
background	92.64	71.64	84.33	78.02	78.81	75.32	70.3
background	125.74	86.46	89.92	101.65	94.13	73.93	64.1
background	106.2	72.58	84.68	97.34	93.72	79.49	70.99
background	96.79	72.63	80.73	89.27	84.99	69.98	69.04
background	78.38	65.44	80.15	77.83	77.72	73.8	74.68
background	123.12	92.36	96.21	97.55	87.36	62.4	57.39
background	81.59	68.66	81.42	82.81	81.45	77.32	76.69
background	102.6	80.4	90.86	97.83	93.62	76.64	73.24
background	80.74	68.3	82.6	79.49	78.64	72.64	76.13
background	92.23	82.58	88.98	86.45	83.83	66.2	56.48
background	81.24	67.87	76.38	80.08	77.83	68.38	72.28
background	88.74	73.44	83.55	81.55	80.4	72.98	71.11
background	89.39	72.43	79.52	83.36	84.33	67.5	58.99
background	79.67	66.78	83.55	80.18	79.34	73.07	70.74
background	103.77	81.44	94.93	95.75	93.9	73.59	62.46
background	81.27	69.98	82.91	80.89	80.96	78.79	74.33
background	88.28	71.9	83.64	89.44	86.31	84.66	70.63
background	79.92	69.24	82.71	83.45	85.79	70.98	68.36
background	87.57	69.92	95.72	88.17	87.44	82.31	81.26
background	81.29	67.67	91.87	80.93	79.98	78.61	79.69
background	98.15	75.64	80.26	81.16	80.17	57.72	51.19
background	79.31	65.9	76.73	79.14	78.71	69.39	67.36
background	86.61	70.33	80.25	83.19	80.68	70.55	70.76
background	76.89	66.33	76.6	75.54	76.71	69.74	68.79
background	77.9	65.57	78.02	78.07	77.26	62.03	59.12
background	129.26	90.31	97.09	101.9	95.67	71.77	66.84
background	79.04	63.82	82.53	75.22	75.5	81.02	79.57
background	117.32	88.81	97.42	96.17	91.92	74.17	63.79
background	98.93	79.04	83.69	87.95	84.18	71.26	67.75
background	124.68	97.88	103.88	105.37	99.16	70.68	66
background	84.07	69.19	94.53	85.34	84.5	71.44	63.21
background	82.6	68.55	79.29	81.7	81.82	69.64	63.97
background	83.87	69.26	75.04	73.79	71.04	60.13	56.78
background	82.51	73.69	84.18	84.69	84.23	70.33	64.41
background	109.31	81.82	89.4	85.45	80.78	67.06	63.11
background	116.15	88.13	94.53	95.77	90.31	64.83	58.33
background	113.75	84.23	92.6	93.14	87.36	70.99	63.02
background	77.59	67.57	76.18	74.76	73.87	62.35	63.57
background	90.96	76.41	88.02	86.78	88.91	78.21	77.88
background	83.62	69.64	85.74	86.17	87.37	77.11	72.6
background	103.37	72.99	81.74	82.61	80.66	67.21	58.61
background	98.68	74.89	79.6	78.1	75.54	54.36	49.17
background	71.9	61.42	71.74	72.78	74.08	63.69	64.74
background	86.2	69.16	78.05	85.01	83.14	67.75	61.36
background	93.62	79.21	97.98	91.88	89.02	74.45	64.48
background	71.24	60.36	67.7	70.78	73.62	67.09	66.89
background	85.27	72.69	87.16	80.64	80.63	69.98	63.5
background	83.01	68.76	89.45	84.79	84.73	78.41	74.68
background	107.02	86.02	96.41	90.64	88.03	69.29	59.45
background	74.36	63.77	75.77	72.64	72.73	66.68	69.17
background	74.99	64.93	76.89	74.98	72.13	68.53	66.21
background	80.94	67.5	89.7	82.02	83.97	78.91	73.14
background	78.81	66.93	78.73	74.74	74.61	69.62	69.93
background	84.33	67.22	71.32	75.9	74.63	63.44	57.82
background	78.21	67.19	85.29	81.02	82.68	75.7	69.95
background	107.69	83.14	100.23	93.12	91.17	68.78	62.3
background	78.89	67.26	77.83	80.02	81.14	73.74	76.18
background	107.88	83.92	98.51	96.94	96.05	72.12	65.69
background	85.65	69.85	77.9	81.52	79.32	69.92	68.36
background	81.69	73.32	98.08	86.83	82.38	71.64	71.95
background	81.97	69.16	75.85	77.22	73.83	63.98	59.45
background	99.47	84.81	94.08	93.49	90.66	70.91	68.15
background	83.44	68.48	78.81	83.45	81.45	72.86	72.86
background	104.02	80.78	90.78	94.5	91.69	70.38	67.24
background	96.81	86.99	99.7	88.41	86.69	72.21	58.25
background	118.64	82.6	89.59	100.84	96.17	79.85	69.49
background	73.16	64.31	70.78	68.12	68	59.09	58.26
background	94.26	80.53	101.17	97.77	91.39	81.98	74.07
background	90.55	73.24	82.23	90.78	88.08	73.79	69.12
background	100.4	75.32	81.72	83.34	79.77	62.41	57.11
background	82.33	66.98	82.12	85.62	87.02	79.32	77.47
background	86.81	73.87	85.45	81.29	79.14	67.32	59.16
background	76.07	63.97	78.12	75.37	76.07	76	76.17
background	81.8	67.59	76.86	81.16	80.28	72.13	73.67
background	90.66	81.21	98.79	93.04	87.92	73.57	60.35
background	79.04	66.33	78.45	75.6	75.65	63.26	55.82
background	86.66	75.9	92.88	89.06	88.63	73.22	70.89
background	99.45	78.88	85.11	92.33	85.87	69.26	67.9
background	109.31	77.11	86.78	92.83	90.17	73.72	63.9
background	81.62	66.12	73.06	75.62	74.64	63.98	63.27
background	109.79	90.23	105.29	100.46	98.26	81.36	74.5
background	77.4	66.94	76.81	75.75	72.45	63.09	65.82
background	118.63	97.14	106.58	101.02	97.59	78.5	70.41
background	114.4	81.55	87.21	95.27	91.19	72.45	62.69
background	87.8	68.08	77.27	82.74	79.26	66.45	59.19
background	120.78	90	97.06	97.9	91.75	73.72	68.23
background	86.48	72.4	82.36	84.5	85.83	69.47	67.69
background	101.44	75.57	80.46	81.32	76.98	62.58	53.24
background	84.07	68.28	82.76	77.92	76.02	66.89	61.75
background	106.58	88.45	98.13	95.6	91.55	72.73	60.76
background	102.2	81.36	84.81	90.88	87.45	71.12	68.94
background	87.79	73.04	89.7	87.27	83.93	71.45	65.7
background	98.26	75.16	83.27	89.26	82.98	70.86	64.33
background	92.26	68.38	85.31	77.93	78.51	61.75	54.12
background	79.55	69.47	82.94	86.64	87.16	71.59	68.81
background	75.85	62.91	70.38	73.02	71.52	63.02	63.93
background	80.45	66.63	79.83	77.64	76.5	70.02	67.55
background	79.27	65.57	75.87	81.7	82.18	73.92	71.69
background	78.58	68.83	81.69	76.3	77.29	69.75	71.22
background	71.52	60.71	68.17	70.99	72.41	67.04	66
background	76.69	64.86	77.62	74.28	74.23	68.69	65.07
background	75.17	65.17	76.43	71.12	71.75	65.67	65.74
background	81.59	69.32	77.85	81.97	78.48	65.77	62.18
background	84.71	69.02	84.45	84.31	86.48	76.38	75.64
background	79.32	69.21	78.94	75.92	75.45	67.72	66.02
background	102.3	88.13	103.26	94.4	94.18	78.03	70.51
background	119.55	92.18	100.56	100.23	96.15	78.1	72.12
background	74.86	63.87	70.98	73.57	75.67	63.07	64.58
background	77.36	65.24	76.88	81.59	81.14	74.4	74.93
background	75.97	65.16	80.43	80.56	78.23	81.27	84.26
background	83.52	65.24	75.97	82.48	80.93	70.96	68.69
background	85.85	68.48	79.14	84.26	82.64	73.04	73.31
background	99.52	69.09	83.39	79.62	75.92	70.79	67.12
background	80.15	69.79	81.44	80.78	78.88	75.55	69.26
background	93.75	69.97	83.27	90.69	86.2	74.3	70.93
background	120.12	84.51	90.83	101.37	97.55	74.33	70.51
background	87.17	72.86	87.12	89.21	88.63	80.08	75.42
background	79.07	67.27	79.06	79.32	80.07	71.32	73.11
background	97.7	78.1	94.89	95.57	92.51	74	62.73
background	116.35	94.61	111.85	102.46	99.77	81.88	73.45
background	76.93	63.27	72.08	75.6	74.43	67.67	67.74
background	75.07	61.83	72	77.27	77.14	69.74	71.47
background	79.59	69.14	81.93	81.26	84.03	76.38	76.51
background	83.77	69.32	80.64	85.19	86.68	75.21	65.54
background	84.03	69.49	89.52	83.98	80.81	77.07	76.4
background	96.35	80.78	86.31	92.31	89.55	72.15	67.04
background	88.51	68.78	75.39	80.68	78.3	64.89	58.28
background	91.24	74.63	89.07	86.17	87.19	66.5	58.25
background	94.64	75.16	81.52	85.26	82.88	71.31	66.28
background	95.7	80.38	95.9	91.24	91.88	74.69	64.86
background	84.81	72.45	81.45	82.98	82.43	70.53	72.43
background	84.43	73.44	86.76	88.74	88.36	71.37	70.84
background	78.6	65.17	77.07	76.73	76.05	72.69	76.94
background	94.86	74.35	85.24	91.83	87.01	70.94	64.98
background	82.76	66.93	77.4	78.66	78.46	66.63	57.4
background	91.54	72.03	83.7	81.49	83.9	71.19	66.96
background	86.76	64.74	73.31	81.14	78.6	63.72	58.18
background	77.37	67.6	73.69	70.88	72.48	50.71	45.24
background	76.25	65.52	73.21	70.91	71.29	64.6	60.99
background	87.83	73.67	84.98	80.26	80.15	68.48	62.61
background	130.02	99.36	109.31	107.55	99.72	69.87	64.76
background	89.26	77.79	86.6	88.33	87.92	75.74	74.31
background	84.76	73.34	96.21	86.66	86.31	77.31	71.04
background	93.85	73.95	83.85	85.6	84.61	64.33	58.02
background	80.83	66.93	76.61	79.44	79.83	70.84	71.69
background	78.26	66.84	73.95	78.36	75.79	67.29	68.12
background	82.76	67.55	76.76	78.25	78.55	68.26	67.21
background	99.34	77.22	101.97	92.56	92.25	81.59	80.4
background	78.98	64.23	77.7	73.64	72.74	62.48	60.78
background	80.38	67.32	81.77	81.36	81.8	70.58	64.89
background	75.5	65.06	76.48	72.31	72.43	67.31	67.57
background	79.88	66.51	73.5	76.23	77.37	69.16	66.38
background	100.79	80.23	85.02	91.79	87.26	68.84	63.8
background	83.72	70.38	87.67	80.05	78.81	68.07	64.1
background	132.51	74.89	97.57	88.21	88.61	77.97	64.93
background	76.89	68.15	81.37	76.07	77.47	70.66	72.76
background	102.79	78.83	86.33	87.37	85.26	71.32	64.99
background	80.48	65.72	73.47	78.17	76.83	67.9	67.29
background	85.4	70.18	94.46	87.64	87.24	83.27	77.65
background	115.83	87.34	92.45	100.88	96.56	76.84	76.48
background	78.43	63.67	79.82	75.5	77.36	78.1	84.58
background	82.5	66.08	76.64	82.91	80.12	70.61	73.97
background	91.87	82.84	92.46	79.21	78.25	66.6	54.98
background	85.62	69.7	86.76	80.81	81.45	80.15	69.07
background	72.07	61.64	71.95	66.73	66.73	61.32	63.8
background	78.38	68.79	78.23	79.8	79.37	73.22	73.27
background	80.99	69.22	86.89	80.13	81.54	74.58	73.11
background	93.42	72.56	82.43	87.5	83.65	70.68	67.75
background	113.62	81.07	94.43	92.45	90.33	71.69	65.55
background	86.96	77.22	79.9	81.42	77.27	54	47.74
background	109.93	77.59	88.4	95.74	89.07	66.48	58.99
background	84	68.1	72.2	73.75	73.14	58.41	56.69
background	83.95	70.02	80.68	83.29	81.09	69.6	68.38
background	89.4	74.28	91.7	86.02	84.86	76.23	70.58
background	87.88	74.79	86.71	84.94	85.74	78.1	74.15
background	73.9	61.98	75.59	73.12	73.5	74.15	76.28
background	79.36	67.42	87.74	85.01	81.9	78.63	76.91
background	71.24	60.64	71.42	69.85	69.4	62.38	67.72
background	77.36	65.87	72.45	71.32	70.66	60.96	57.9
background	88.73	76.73	91.95	89.16	83.5	75.59	65.74
background	75.88	65.37	82.76	78.21	78.81	77.44	75.45
background	112.56	87.45	93.06	95.01	86.03	60.17	56.76
background	78.2	65.36	78.76	78.25	78.31	69.04	67.74
background	104.07	85.7	97.79	91.69	91.82	75.22	61.92
background	74.69	62.89	74.5	71.4	75.02	67.67	70.79
background	85.83	69.09	80.86	85.87	85.11	74.33	77.17
background	77.14	65.69	77.26	75.64	73.44	63.77	65.6
background	80.15	66.2	78.68	78.78	80.48	70.61	70.28
background	80.35	67.07	72.98	74.13	73.45	62.98	57.55
background	120.23	84.76	96.68	93.55	89.72	67.44	59.57
background	76.66	63.16	71.93	76.43	75.32	68.88	70.07
background	79.52	69.16	77.26	77.02	76.17	67.22	65.5
background	89.21	71.54	77.16	83.34	81.22	71.02	65.52
background	83.62	74.4	91.29	85.09	84.17	68.71	68.1
background	115.52	91.64	98.08	96.45	92.79	74.73	72.58
background	94.63	72.63	83.97	93.95	90.02	71.31	63.82
background	113.17	89.95	96.02	92.25	92.31	68.08	62.17
background	95.31	76.58	84.38	89.55	87.16	72.26	67.37
background	81.64	66.84	74.23	74.79	72.18	57.37	57.77
background	74.41	63.59	76.23	73.47	72.35	67.21	68.23
background	102.71	72.28	81.11	93.24	90.71	72.69	68.02
background	91.37	73.77	81.31	86.2	83.37	68.28	67.07
background	95.69	75.01	80.86	85.87	82.88	70.41	65.36
background	81.11	69.72	84.3	85.47	82.69	72.55	74.38
background	92.18	72.51	84.73	93.24	89.04	78.86	74.88
background	75.62	63.92	74.41	69.04	68.46	65.19	61.79
background	74.96	64.56	75.09	69.87	71.27	65.44	68.33
background	118.71	94.36	105.06	99.11	98.02	79.01	75.07
background	77.95	67.21	75.4	75.45	74.88	62.3	61.39
background	123.29	88.18	103.22	102.66	94.61	69.67	64.79
background	109.37	84.84	101.26	97.7	94.02	71.93	68.68
background	154.88	108.46	111.06	108.96	102.78	77.59	66.64
background	110.12	79.69	86.89	94.55	91.09	71.6	67.72
background	87.88	73.5	85.6	84.96	86.23	74.64	65.24
background	82.38	68.51	75.5	80.28	79.55	70.5	68.93
background	93.22	79.07	87.87	87.22	81.5	65.5	61.07
background	71.59	61.21	67.39	70.6	70.48	61.6	62.48
background	77.74	66.96	77.52	75.49	74.23	71.01	69.75
background	88.13	71.75	78.55	81.12	80.88	68.31	66.28
background	101.6	77.32	84.56	89.54	83.07	69.4	66.36
background	86.12	69.44	73.85	78.5	74.46	62.25	58.56
background	80.02	66.36	77.01	79.79	78.31	72	73.57
background	72.86	62.98	78.18	74.86	74.31	75.19	77.26
background	81.83	66.07	72.64	78.41	79.59	70.66	72.38
background	80	66.88	75.4	78.5	78.26	64.94	59.82
background	94.48	78.35	97.26	99.67	96.15	80.56	69.54
background	79.98	66.74	78.41	78.17	80.48	71.47	69.55
background	112.15	90.07	97.21	98.61	94.12	74.12	61.95
background	76	66.2	84.73	79.39	80.64	71.26	63.88
background	97.04	73.27	82.53	86.61	81.19	67.93	63.67
background	77.37	64.15	75.8	75.16	75.82	69.21	71.62
background	95.93	77.06	92.66	100.13	96.46	72.96	69.44
background	128.25	91.4	99.19	103.82	98.66	73.21	64.26
background	78.78	68.86	79.52	78.12	76.68	67.82	68.83
background	73.62	63.82	74.99	70.53	71.36	61.65	56.69
background	92.84	74.45	87.42	91.64	88.78	74.21	69.26
background	91.02	76.17	103.12	89.19	88.21	82.03	74.78
background	78.99	65.77	73.83	78.08	78.71	70.03	68.6
background	80.13	66.03	76.23	79.62	80.07	68.81	68.86
background	73.09	61.36	76.5	72.46	72.99	72.12	73.69
background	154.2	104.35	111.31	111.79	102.73	77.98	66.36
background	82.89	67.49	73.54	78.17	78.08	61.8	61.34
background	75.77	60.48	71.02	67.77	68.91	67.12	66.53
background	91.45	71.64	80.71	82.51	80.88	71.47	69.17
background	78.79	64.3	76.5	74.46	73.42	72.03	69.88
background	73.64	63.01	70.61	71.42	71.19	63.59	62.93
background	116.66	86.99	110.69	116.38	106	85.92	76.28
background	80.93	67.22	76.3	79.02	78.99	68.98	66.71
background	77.8	67.69	76.81	76.86	76.71	67.98	68.94
background	92.76	74.35	91.09	94.55	92.68	73.55	61.06
background	87.83	73.16	97.85	89.97	88.83	83.24	78.13
background	93.26	80.05	93.87	92.61	90.91	76.1	72.1
background	81.26	68.13	77.37	78.48	76.02	64.5	62.21
background	94.55	73.07	82.53	89.93	85.22	73.98	71.22
background	89.5	70.53	88.4	95.59	91.31	76.93	67.45
background	73.62	63.32	74.64	69.29	70.5	65.24	66.26
background	74.25	65.21	79.32	74.79	74.89	69.42	73.04
background	98.15	74.21	85.11	90.48	87.83	70.08	66.89
background	74.68	63.29	74.61	74.23	74.94	68.2	71.85
background	94.76	75.97	89.4	93.37	91.97	76.15	63.8
background	83.32	69.37	90.71	83.74	84.12	72.83	67.29
background	80.38	67.95	83.95	76.83	77.97	65.49	59.06
background	80.15	65.92	73.65	79.01	77.92	66.56	66.31
background	78.99	67.14	87.16	82.13	82.78	77.83	71.64
background	88.2	70.55	97.42	90.99	88.84	82.13	80.35
background	84.61	74.81	89.79	83.64	79.04	71.4	59.39
background	78.64	65.47	75.7	72.66	76.05	69.8	71.57
background	81.04	65.4	83.67	79.44	77.22	78.99	77.95
background	71.49	62.51	73.74	68.99	71.02	65.85	69.47
background	77.92	65.31	82.21	79.7	81.45	76.99	73.34
background	83.57	69.7	76.02	77.32	75.98	66.93	62.45
background	79.88	69.67	83.16	79.45	78.46	69.22	69.54
background	76.66	64.15	77.77	73.52	73.88	70.68	73.09
background	78.35	62.63	71.06	75.27	75.79	65.34	67.64
background	78.96	68.83	87.24	81.49	81.67	73.49	70.31
background	90.69	76.83	83.88	91.34	89.02	70.71	63.34
background	80.79	67.4	85.26	81.17	81.22	82.08	77.24
background	86.38	71.64	80.15	84.41	82.89	74.98	75.65
background	104.05	80.66	88.07	90.98	86.86	65.39	57.62
background	106.63	77.6	84.74	84.89	84.28	62.21	55.85
background	95.65	80.89	109.11	94.86	92.15	84.48	82.07
background	86.96	71.27	80.21	87.11	85.21	72.91	73.39
background	89.6	75.31	90.69	87.14	84.1	75.04	71.54
background	105.77	77.8	86.4	96.58	93.09	69.39	62.94
background	90.1	69.8	80.02	90.84	82.1	62.21	56.78
background	117.92	88.2	95.45	95.37	89.31	65.93	58.45
background	98.15	74.93	87.88	99.09	91.44	74	64.71
background	82.17	66.79	80.36	83.62	84.93	79.93	81.44
background	91.57	74.61	78.63	81.88	81.39	66.08	60.98
background	80.81	68.02	80.28	80.45	80.73	72.25	73.16
background	79.06	66.4	79.57	80.96	79.65	70.69	69.82
background	95.29	73.06	86.31	89.04	88.96	73.52	63.52
background	99.8	76.74	88.21	96.3	91.16	81.93	73.65
background	83.11	70.53	79.98	76.4	76.35	70.45	62.96
background	85.8	66.36	74.88	79.55	81.37	65.42	58
background	73.44	61.12	67.88	69.07	69.5	59.49	64.43
background	72.53	61.24	72.84	70.6	71.47	67.77	69.74
background	81.06	66.98	79.09	76.79	78.6	69.29	71.4
background	106.23	86.1	101.02	102.45	94.56	69.02	62.5
background	88.86	75.14	87.32	91.4	86.25	74.84	69.88
background	75.44	64.1	75.82	75.36	75.97	70.61	71.92
background	80.96	65.31	76.38	79.59	77.59	62.76	63.26
background	91.07	73.7	79.88	84.41	82.84	71.27	66.94
background	75.01	63.47	74.17	71.75	73.72	68.35	69.04
background	82.3	74.35	82.81	87.04	77.12	57.24	50.78
background	83.12	68.64	78.33	82.83	81.98	77.49	76.41
background	81.9	68.53	88.79	83.67	81.79	72.91	73.97
background	140.63	74.12	92.86	90.61	88.88	75.44	62.88
background	114.66	78.94	81.6	96.71	88.74	70.51	61.92
background	118.86	89.9	98.36	97.09	94.2	71.02	64.17
background	95.36	72.81	83.52	91.4	88.53	74.21	72.2
background	100.78	75.37	82.33	89.95	88.68	71.36	70.89
background	85.16	70	91.54	84.63	84.69	81.04	81.11
background	132.64	87.87	93.69	101.22	99.09	73.92	67.49
background	82.2	66.99	76.74	80.86	83.65	66.99	66.81
background	79.62	65.31	69.6	71.97	71.49	59.75	60.05
background	73.4	60.76	72.58	71.36	72.36	65.47	65.34
background	77.87	65.8	79.21	75.06	75.39	69.92	70
background	82.38	69.88	83.17	86.23	87.39	75.9	77.7
background	99.8	80.76	84.81	91.09	88.43	71.87	63.69
background	87.5	74.5	89.72	86.6	85.98	72.15	62.05
background	94.05	74.61	92.99	87.69	87.67	79.7	68.31
background	89.26	82.79	101.02	97.16	98.41	73.87	70.99
background	83.32	67.27	81.39	77.17	73.59	64.55	59.79
background	82.17	68.02	81.37	81.64	80.69	71.75	73.5
background	84.03	72.63	88.38	86.73	86.28	64.73	60.03
background	73.06	63.69	69.64	74.08	74.78	64.91	63.54
background	94.69	71.6	75.07	76.69	73.42	53.39	47.59
background	82.46	69.01	85.69	81.19	84.18	68.36	59.31
background	81.32	70.18	80.51	82.12	79.21	80.13	74.66
background	117.07	80.99	87.74	89.79	85.6	57.55	52.96
background	85.17	69.02	86.81	82.93	82.51	78.4	68.31
background	79.16	66.66	77.83	77.98	77.44	68.23	69.55
background	88.76	77.24	88.26	91.45	92	68.69	64.36
background	75.6	64.12	77.85	75.07	76.69	70.2	71.27
background	97.39	81.09	84.02	88.94	84.94	69.26	65.12
background	90.08	74.13	93.47	88.51	88.83	76.71	66.45
background	80.53	68.46	82.83	77.14	76.99	73.26	68.94
background	89.87	65.7	75.97	71.5	74.18	69.29	63.39
background	107.69	79.09	89.9	91.01	89.95	70.43	62.56
background	117.44	86.53	100.08	99.8	92.48	71.07	66.18
background	92.26	74.79	87.75	81.4	83.36	63.34	55.7
background	83.74	69.24	75.98	79.14	81.09	68.03	65.14
background	79.31	66.76	83.8	77.04	78.94	69.97	64.07
background	81.07	64.1	74.56	78.93	78.84	65.97	67.8
background	70.26	59.69	69.19	70.45	70.26	63.7	64.03
background	85.17	70.3	78.12	81.24	79.54	72.26	73.69
background	157.11	112.33	108.48	116.79	103.74	82	66.36
background	88	72.05	82.51	86.23	83.79	74.45	73.82
background	92.31	75.4	85.16	84.99	86.6	70.26	66.89
background	83.59	69.14	79.7	79.72	77.64	72	73.4
background	86.03	68.56	82.58	80.15	80.58	66.28	58.4
background	93.67	82.12	100.93	95.29	93.27	76.83	74.68
background	89.74	74.98	93.14	89.22	87.8	79.27	69.98
background	80.48	67.98	82.41	79.49	82.56	73.98	65.97
background	74.53	64.46	72.84	74.96	73.49	65.04	68.41
background	73.72	63.39	77.44	73.83	74.88	73.88	76.78
background	78.51	62.38	69.72	74.46	73.8	64.55	68.2
background	79.32	64.84	75.44	79.97	80.18	70.94	68.46
background	86.25	68.93	78.78	84.86	83.92	75.97	80.38
background	83.12	68.41	76.12	80.18	79.26	71.34	69.88
background	72.83	63.37	79.21	75.62	77.32	78.3	80.12
background	106.13	91.12	99.93	98.69	94.91	72.81	62.13
background	109.11	72.99	80.55	90.76	88.73	74.3	66.69
background	100.03	76.83	92.51	94.71	91.6	74.05	63.39
background	118.91	85.77	90.93	101.14	93.12	72.81	64.02
background	88.23	71.55	80.15	78.26	76.71	66.91	63.49
background	95.24	76.2	95.45	90.69	88.43	76.78	60.79
background	75.64	63.6	71.97	70.38	70.5	59.88	60.63
background	78.4	66.2	74.91	78.99	79.32	71.07	77.26
background	79.87	68.08	88.51	83.47	82.79	82.21	81.36
background	105.5	76.63	93.8	94.66	91.65	74.76	63.04
background	91.62	70.74	82.58	87.6	85.4	68.86	66.21
background	99.14	69.93	81.04	86.96	84.61	70.4	66.56
background	81.44	67.6	81.19	81.69	81.01	74.07	77.27
background	86.21	73.39	93.92	85.37	83.07	78.88	78.84
background	89.07	71.36	77.98	82.83	78.08	63.75	64.05
background	83.93	68.88	82.84	77.09	75.83	64.15	59.06
background	76	68.46	85.79	82.46	81.24	76.2	68.51
background	85.88	74.91	87.57	85.32	86.66	77.95	76.03
background	75.36	63.74	78.33	75.04	75.39	67.65	69.85
background	80.84	63.52	82.2	76.94	76.99	74.51	69.55
background	81.06	64.13	73.31	71.87	72.43	61.4	56.58
background	76.93	64.63	82.07	78.43	79.9	74.83	74.41
background	75.69	63.22	73.82	80.08	80.43	71.7	75.19
background	79.52	73.01	82.26	79.5	76.45	68.26	65.09
background	77.07	63.44	77.34	76	75.14	68.76	68.68
background	81.12	68.98	83.98	87.45	87.49	77.42	77.21
background	113.77	83.21	92.28	99.54	95.45	72.51	66.93
background	82.74	70.48	89.27	82.26	84.07	74	72.41
background	129.34	89.54	94.53	105.74	99.36	72.23	66.55
background	75.06	65.49	74.18	74.02	71.32	64.46	65.45
background	102.5	76.68	91.37	97.04	94.46	76.45	63.27
background	86.33	72.61	93.44	87.72	86.64	78.73	76.05
background	88.05	73.42	85.62	85.26	79.11	69.74	61.29
background	96.71	72.94	84.84	92.31	89.6	72.31	63.88
background	106.84	75.59	85.12	95.55	90.46	69.67	63.55
background	102.03	81.93	94.23	99.04	91.82	79.12	67.4
background	79.72	68.6	90.46	83.11	82.66	75.47	70.31
background	78.68	65.98	78.79	78.66	79.24	76.58	79.01
background	89.45	78.43	92.1	92.1	89.11	72.02	66.63
background	102.83	75.24	89.72	91.98	90.89	73.64	66.51
background	79.34	66.23	75.7	80.03	80.33	72.88	74.86
background	73.93	61.95	75.72	69.72	71.19	67.07	69.69
background	96.13	74	91.95	92.35	93.55	74.79	62.61
background	95.24	77.98	88.1	94.78	91.5	80.93	71.87
background	85.22	67.77	78.26	87.21	84.56	74.96	72.48
background	113.39	83.34	89.24	96.96	91.88	70.66	62.86
background	89.49	74.08	86.28	91.57	89.04	76.48	68.3
background	111.82	87.07	97.79	98.48	96.6	77.47	70.21
background	74.13	63.67	79.97	74.88	78.13	76.1	76.45
background	89.54	76.48	103.02	92.69	89.98	80.23	79.64
background	86.61	71.16	84.13	82.63	85.27	72.2	70.91
background	78.55	65.74	74.88	76.98	77.65	70.1	69.75
background	74.96	63.16	75.04	76.23	75.8	75.62	77.88
background	76.86	66.05	80.69	76.68	76.99	73.59	75.72
background	84.48	68.73	75.9	76.36	75.52	60.78	61.52
background	82.33	73.4	90.53	84.68	81.75	67.21	68.56
background	110.13	82.28	91.36	88.81	88.5	68.93	63.74
background	82.73	66.46	72.83	78.89	78.83	68.98	68.17
background	84.3	71.64	84.26	81.87	81.39	71.98	68.43
background	76	64.4	77.55	74.86	76.63	72.66	75.11
background	83.27	70.79	94.5	87.45	88.96	82.43	80.89
background	75.98	63.82	74.03	78.79	77.26	73.22	73.24
background	93.49	80.26	90.78	80.61	79.65	63.44	55.82
background	84.51	67.02	76.68	80.31	80.48	71.12	66.17
background	100.13	77.01	93.02	91.17	91.6	74.64	62.55
background	79.34	64.02	82.73	76.55	76.89	82.48	80.45
background	82.35	69.32	72.31	72.61	70.46	55.39	47.19
background	97.26	81.47	87.79	77.7	81.04	60.28	53.92
background	102.46	77.27	82.2	81.88	75.52	56.07	51.79
background	88.25	74.28	88.71	85.7	83.62	75.49	73.5
background	82.88	68.36	85.8	78.76	77.85	73.45	65.8
background	87.31	68.94	79.14	84.33	81.31	74.21	76.93
background	101.57	82.41	93.44	89.82	86.86	68.41	60.43
background	78.78	65.87	78.21	75.14	75.44	67.69	68.2
background	87.85	72.3	85.64	87.85	85.7	76.03	70.86
background	98.13	75.21	84.55	90	84.03	73.72	67.88
background	93.24	76.13	84.36	91.57	90.13	75.47	66.96
background	78.1	66.46	78.36	78.84	78.21	70.07	73.26
background	111.82	79.98	89.36	96.91	92.4	72.98	63.75
background	75.83	65.8	75.04	75.72	77.16	71.42	71.02
background	92.41	72.61	81.7	91.42	87.44	76.45	73.26
background	84.07	70.63	82.15	81.83	82.73	69.12	63.36
background	83.57	71.17	83.79	85.9	83.21	63.85	62.69
background	92.28	73.36	86.2	92.89	90.45	72.64	70.58
background	75.98	62.33	68.17	66.61	65.44	50.07	46.31
background	77.44	65.26	78.99	74.73	73.52	73.01	72.91
background	75.59	63.12	70.41	67.82	68.28	57.69	57.37
background	78.28	67.45	80.2	78.58	79.9	74.08	75.22
background	80.78	67.85	80.68	82	81.31	73.83	79.31
background	92.35	78.55	85.44	88.03	83.59	63.44	54.07
background	99.83	79.17	87.01	95.82	91.12	67.77	65.26
background	91.95	74.86	89.92	86.4	86.74	69.65	60.31
background	79.55	70	81.09	79.4	76.2	67.45	68.74
background	85.11	70.21	82.33	82.03	77.01	69.32	70.07
background	84.88	73.34	90.12	87.9	87.19	76.23	73.79
background	80.02	66.4	86.51	79.44	79.17	67.9	63.09
background	121.93	89.45	104.81	97.24	91.65	74.18	67.62
background	73.45	62.61	73.54	69.47	71.55	67.69	68.43
background	88.79	68.71	90.96	88.89	85.16	75.29	64.81
background	94.86	70.83	83.52	84.91	83.67	62.56	54.4
background	74.56	65.6	72.86	75.31	76.17	71.75	70.74
background	95.11	79.31	98.96	91.6	91.45	81.6	70.64
background	82.63	68.56	93.39	85.52	86.1	81.21	80.68
background	75.49	63.01	77.09	75.02	77.37	72.93	72.73
background	84.36	68.18	73.72	77.4	74.23	64.35	61.55
background	84.21	70.64	83.17	89.59	88.76	70.71	69.69
background	83.87	66.93	76.08	82.17	79.11	68.18	64.86
background	81.55	69.02	89.52	82.89	84.61	78.41	75.64
background	76.93	64.96	71.34	70.28	68.28	61.36	59.77
background	117.11	77.39	86.51	102.05	95.39	77.21	70.2
background	83.65	71.77	88.38	87.07	86.63	73.26	67.47
background	77.7	65.52	73.44	77.31	75.7	68.69	70.78
background	93.98	73.67	81.37	91.29	85.65	71.06	66.2
background	76.33	65.88	84.81	79.54	78.68	77.11	78.08
background	77.95	64.4	69.6	73.21	69.75	57.07	54.21
background	106.89	81.11	95.09	96.31	92.86	74.89	63.07
background	87.83	74.55	80.13	79.39	77.02	61.31	58.43
background	80.23	68.64	86.74	79.5	79.21	68.93	64.46
background	90.74	77.93	89.59	86.1	85.04	64.81	58.58
background	90.08	77.77	87.24	85.4	84.02	71.29	73.14
background	78.61	63.44	75.19	74.74	73.57	69.59	64.46
background	78.58	66.81	90.53	79.82	79.6	69.44	66.66
background	74.66	65.44	70.76	75.34	76.53	68.4	67.88
background	82.2	70.3	87.07	85.54	86.68	75.62	67.52
background	86.43	70.78	83.88	89.07	87.85	79.49	76.91
background	77.01	66.02	76.89	71.74	73.62	64.35	63.32
background	85.8	67.79	79.01	82.84	81.37	71.54	69.36
background	79.01	71.04	74.15	76.86	72.17	64.05	60.88
background	84.33	66.81	75.31	77.44	79.72	67.69	67.26
background	89.47	69.85	83.45	83.83	81.9	66.73	61.39
background	92.61	81.57	91.42	94.68	91.4	79.95	71.98
background	90.4	68.56	79.5	87.04	83.22	68.74	63.04
background	80.31	69.95	89.09	82.81	82.94	80.61	79.54
background	85.9	72.73	85.27	81.77	83.07	67.11	60.79
background	93.01	77.19	99.65	91.47	91.01	76.99	66.13
background	110.53	80.18	85.79	86.1	83.4	59.22	54.3
background	83.7	72.43	91.8	84.63	82.07	73.87	70.53
background	97.24	83.26	93.36	96.31	89.57	72.38	71.85
background	91.06	78.63	97.7	90.81	83.87	71.34	60.61
background	77.39	63.37	74.03	68.03	69.42	61.7	59.45
background	85.52	70.74	78.71	77.49	74.1	60.08	58.5
background	90.6	71.12	89.34	84.55	83.01	74.4	63.93
background	86	67.64	78.61	81.69	81.16	71.62	66.74
background	84.98	71.04	86.51	82.5	85.98	75.77	63.82
background	78.91	60.69	68.25	66	65.29	50.3	45.59
background	122.4	91.88	106.61	100.36	94.81	73.26	69.4
background	75.93	65.16	79.24	73.59	73.27	72.15	77.7
background	84.03	70	83.57	84.41	78.3	73.06	70.18
background	80.03	69.47	73.09	80.6	76.18	64.26	62.45
background	108.53	80.12	89.37	88.36	79.85	57.9	56.83
background	130.64	101.27	101.22	101.19	97.26	67.57	60.48
background	89.92	70.74	77.32	83.77	81.5	70.68	67.95
background	87.97	77.39	90.55	87.83	89.36	76.5	65.36
background	78.93	68.93	75.98	76.08	76.99	66.74	65.37
background	80.63	69.64	79.92	80.4	82.07	74.12	74.31
background	81.6	68.98	85.62	78.84	80.2	69.37	68.1
background	76.18	64.18	80.83	75.93	76.66	73.06	74.91
background	77.27	64.45	77.27	75.54	77.02	73.97	75.34
background	75.98	64.05	77.36	73.04	70.94	68.79	68.1
background	74.46	63.42	77.6	75.98	75.74	74.1	74.69
background	77.6	66.02	80.12	75.31	78.08	67.5	61.62
background	85.74	78.26	79.45	69.4	72.79	53.49	50.12
background	80.94	66.51	76.36	74.61	76.45	65.9	69.83
background	85.83	69.06	93.83	86.43	87.5	74.05	65.97
background	74.38	65.8	74.3	77.02	79.62	73.62	76.08
background	108.71	80.66	84.69	94.23	90.45	70.31	65.9
background	82.23	67.01	74.98	80.46	81.42	71.62	71.97
background	94.23	75.31	78.4	85.07	77.74	64.86	60.78
background	91.47	74.26	94.13	90.15	86.21	77.75	69.09
background	104.98	79.39	89.02	96.74	92.02	71.69	67.12
background	90.96	78.1	100.08	94.41	93.34	84.63	72.43
background	76.17	64.94	75.7	79.83	82.1	69.82	71.14
background	94.33	76.5	87.09	81.01	78.31	58.05	52.2
background	76.84	67.64	77.19	76.2	76.38	69.83	69.9
background	76.08	65.19	75.19	73.87	73.85	65.17	66.12
background	83.27	66.58	74.13	78.48	80.64	67.16	69.55
background	87.93	69.69	84.81	86.48	86.28	76.51	69.19
background	112.6	81.69	90.13	92.76	89.69	70.13	64.69
background	369.01	71.09	83.36	77.7	77.83	69.72	66.64
background	87.4	70.79	77.11	81.07	79.26	67.9	65.67
background	85.34	67.75	89.55	82.96	80.81	75.21	71.4
background	81.14	68.71	78.84	85.06	81.64	65.34	57.92
background	93.4	80.51	100.02	92.63	94.98	76.66	72.71
background	91.79	77.45	93.87	91.82	94.4	78.66	74.61
background	83.8	70.17	83.42	87.47	87.19	75.87	74.4
background	76.51	67.82	72.05	73.69	73.01	61.21	59.14
background	80.64	69.82	90.64	87.57	86.76	87.4	77.9
background	76.96	61.87	69.06	75.4	75.52	62.76	66.98
background	74.3	63.11	72.69	71.29	71.93	62.71	64.55
background	131.45	96.31	99.44	105.74	98.93	71.09	62.23
background	97.36	72.4	86.69	89.85	85.27	66.69	58.45
background	90.51	74.53	94.46	87.31	89.67	75.22	66.61
background	96.51	74.45	81.62	82.69	82.6	64.71	60.45
background	78.98	69.04	73.45	75.64	73.39	60.99	56.83
background	82.74	70.88	93.72	84.08	83.47	76.26	72
background	80.6	70.1	87.7	81.77	80.41	78.21	76.76
background	80.15	68.68	79.02	78.31	76.1	70.17	69.4
background	93.07	71.02	82	86.45	81.37	67.16	60.89
background	85.21	69.44	81.24	84.71	82.73	73.75	73.5
background	98.4	84.58	95.54	89.09	89.44	72.13	60.81
background	75.7	65.45	75.49	74.08	76.07	73.47	74.79
background	72.28	61.6	68.84	73.5	70.96	58.53	54.98
background	82.68	69.45	81.88	78.69	76.05	73.34	69.12
background	93.36	76.43	85.72	94.43	89.64	71.16	61.87
background	101.44	79.19	94.93	96.63	92.28	72.86	60.86
background	95.31	80.25	87.02	90.23	83.04	66.08	56.31
background	95.9	74.81	89.93	92.31	92.33	74.93	63.09
background	79.31	68.05	80.46	81.57	83.34	79.22	81.57
background	80.83	67.83	78.41	82.07	82.53	73.62	71.85
background	80.93	67.17	77.97	79.24	77.64	69.85	71.75
background	82.26	69.97	78.4	77.69	76.26	65.26	64.83
background	79.9	66.63	80.98	84.17	80.86	70.21	69.67
background	115.97	71.4	82.83	85.45	84.26	75.11	71.62
background	85.65	71.79	82.25	87.29	87.16	74.91	72.31
background	74.31	62.89	76.64	74.46	72	67.83	67.04
background	95.42	69.52	76.99	76.69	74.63	58.05	65.65
background	95.06	73.85	86.94	92.74	88.12	71.06	64.46
background	99.02	82.61	94.35	95.92	90.91	68.93	57.88
background	76.08	63.82	81.42	78	78.56	73.5	72.73
background	87.45	69.62	82.41	87.01	85.06	75.65	65.92
background	105.82	79.74	94.73	95.54	90.33	71.87	62.64
background	91.52	69.75	79.49	85.21	82.25	65.7	57.36
background	98.15	76.71	83.49	89.16	84.48	64.55	61.16
background	81.36	70.3	85.45	83.67	83.24	76.6	74.58
background	81.36	66	74.3	80.61	80.12	71.07	71.64
background	90.12	76.36	97.24	91.21	91.55	80.18	78.21
background	76.94	63.62	70.51	74.91	73.93	64.6	64.15
background	93.22	71.47	84.88	88.84	86.51	69.79	59.93
background	91.01	72.58	84.55	89.95	87.07	70.46	62.96
background	84.15	67.37	77.59	74.66	73.75	62.48	61.88
background	77.69	67.45	77.17	76.17	75.44	68.55	68.64
background	84.48	68.96	85.95	76.98	78.55	66.48	65.12
background	95.75	74.93	83.65	86.36	85.69	68.91	66.05
background	91.21	80.07	88.35	96.58	94.86	77.67	70.38
background	98.05	86.17	100.96	95.62	94.55	76.79	72.53
background	83.79	67.9	87.42	82.02	80.63	84.35	81.39
background	102.84	79.79	93.19	95.42	93.16	74.12	62.99
background	81.27	68.83	75.8	79.59	78.02	67.24	65.82
background	78.73	66.23	83.98	78.26	79.19	73.8	68.81
background	90.84	75.06	92.13	90.13	91.65	76.07	66.48
background	92.83	78.23	91.29	89.22	85.75	71.82	73.07
background	75.57	67.06	73.6	76.68	70.73	60.79	58.43
background	76.61	64.28	72.12	72.36	72.17	60.38	58.45
background	71.93	63.07	71.87	75.83	77.55	70	73.34
background	99.95	86.31	104.02	95.83	95.27	80.88	73.34
background	86.48	70.3	79.64	82.96	79.93	69.21	67.27
background	80.81	67.67	76.69	79.44	79.31	72.38	71.49
background	82.53	68.43	80.93	78.25	77.85	65.16	58.31
background	74.63	63.98	72.93	75.32	73.65	71.19	74.3
background	74.86	64.51	75.27	74.03	74.66	72.03	71.7
background	75.69	64.1	78.21	75.9	77.02	79.04	78.68
background	82.51	68.56	84.13	78.83	74.53	73.97	68.71
background	79.87	65.24	89.52	84.1	82.38	84.93	82.08
background	79.11	64.23	71.57	76.15	75.59	68.94	69.72
background	79.01	71.59	79.01	79.16	78.33	65.54	65.74
background	115.47	86.03	105.82	101.57	98.41	85.93	87.06
background	84.03	72.74	84.66	85.72	85.77	78.15	74.48
background	105.4	85.67	99.31	98.2	98.4	78.55	68.56
background	93.79	72.6	81.85	87.21	84.89	73.64	73.47
background	74.86	63.72	74.79	75.57	70.81	62.84	66.05
background	105.07	76.2	86.12	100.58	93.98	71.77	63.24
background	107.79	90.58	96.41	93.07	92.05	71.32	61.9
background	81.01	66.12	70.81	76.4	76.28	64.38	68.79
background	80.86	69.37	75.04	77.54	74.51	65.39	63.57
background	74.05	63.06	76.83	74.15	73.52	73.52	75.07
background	124.1	89.9	106.55	104.71	97.49	73.74	68.43
background	120.93	85.45	91.47	98.43	95.59	72.84	66.83
background	82.93	69.92	87.92	82.51	80.91	75.65	71.8
background	106.61	77.6	90.88	100.05	96.64	74.08	66.96
background	93.47	72.58	83.32	92.98	91.92	72.38	62.88
background	81.24	69.36	85.92	80.53	81.29	83.29	81.75
background	82.86	68.38	78.83	82.23	79.01	70.38	66.81
background	89.31	70.3	79.74	87.9	83.47	71.87	72.5
background	98.86	76.03	83.39	93.7	89.21	72.17	65.85
background	84.56	69.04	83.97	81.4	78.46	73.57	71.04
background	81.74	65.77	85.88	78.96	78	73.04	67.34
background	76.25	65.09	72.71	70.88	70.5	57.98	60.55
background	126.45	91.7	97.36	94.89	90.73	66	61.82
background	86.26	72.35	93.06	87.83	85.65	81.9	78.45
background	82.13	71.52	83.07	81.19	76.91	71.12	74
background	92.55	75.55	90.91	93.31	89.27	76.79	68.73
background	81.29	65.85	78.36	84.74	84.64	76.63	71.09
background	81.04	65.26	71.12	68.55	67.54	52.5	46.45
background	111.87	80.43	87.49	91.42	85.45	64.56	56.3
background	83.45	70.66	83.17	85.22	84.26	71.4	77.14
background	79.12	62.53	74.88	75.62	75.12	66.38	66.55
background	89.97	72.03	84.91	88.91	87.97	76.35	65.36
background	120.15	89.57	104.13	103.83	96.68	73.82	67.9
background	79.14	67.39	78.91	83.12	81.59	74.63	72.4
background	129.92	85.09	91.49	102.83	99.12	73.26	65.59
background	89.31	75.54	95.98	90.2	88.25	80.35	77.11
background	105.44	91.85	103.98	97.27	95.87	79.6	74.25
background	94	75.19	85.95	91.52	89.16	70.78	62.88
background	76.12	63.98	72.89	74.07	77.55	68.58	71.17
background	87.12	73.72	87.29	90.64	89.92	81.44	80.33
background	84.12	66.76	77.72	81.39	80.05	70.51	68.25
background	102.74	69.4	76.89	87.32	86.33	69.75	62.08
background	71.22	61.8	74.2	70.84	73.09	69.16	70.76
background	92.07	73.39	78.43	81.49	78.26	62.66	59.49
background	81.06	65.31	74.31	78.07	78.84	68.96	74.17
background	81.17	68.81	77.02	84.03	82.38	72.68	73.39
background	77.5	67.31	80.78	77.04	78.94	72.73	70.73
background	76.83	63.39	70.84	71.92	72.17	61.97	62
background	103.26	80.56	98.17	94.79	90.02	72.46	59.95
background	92.12	77.06	88.45	90.99	86.74	70.43	60.86
background	81.01	69.37	86.96	80.02	78.35	75.8	78.03
background	82.35	69.17	84.36	82.03	83.22	76.17	69.64
background	92.69	79.12	81.65	84.86	83.5	69.09	65.32
background	71.34	61.65	73.09	72.26	71.19	65.55	63.49
background	97.59	78.73	93.87	95.26	96.17	76.05	70.83
background	83.19	65.74	75.7	80.25	77.54	62.4	59.37
background	95.49	82.68	83.49	87.65	84.68	70.15	69.04
background	88.63	74.53	77.55	77.34	74.1	58.89	55.29
background	117.16	78.71	85.8	98.03	96.18	79.44	69.85
background	75.74	64.73	81.54	75.39	76.51	76.18	77.82
background	86.28	68.18	82.2	80.63	81.55	69.5	70.83
background	79.87	69.31	75.16	76.94	73.92	59.74	60.31
background	78.93	67.65	79.62	81.02	77.45	68.41	65.98
background	94.26	78.99	95.24	96.73	92.63	80.63	74.07
background	73.62	62.88	70.93	75.42	75.92	69.4	69.11
background	74.74	63.55	75.5	70.96	70.68	63.22	62.89
background	93.27	75.09	88.5	95.04	91.59	71.09	69.69
background	93.04	73.64	82.25	83.32	81.79	63.95	53.21
background	76.81	66.56	79.85	77.72	74.45	60.6	63.62
background	79.22	61.07	69.06	74.18	74.33	61.42	64.18
background	77.62	63.52	80.03	75.57	73.83	74.1	69.4
background	110.91	77.09	83.44	92.43	89.62	72.73	64.56
background	73.29	62.46	73.24	71.59	69.79	56.98	61.67
background	119.87	85.6	87.97	96.33	91.75	72.68	61.02
background	86.26	70.94	80.86	82.58	80.63	72.12	66.07
background	98.76	83.11	84.73	93.75	87.65	70.15	63.77
background	70.17	60.79	67.21	68.41	68.83	58.31	56.81
background	124.07	77.12	86.03	93.59	88.63	73.8	66.41
background	94.96	73.79	83.42	88.58	87.21	74.78	72.98
background	84.1	70.13	86.3	86.02	87.39	70.41	69.31
background	89.37	75.62	101.01	92.07	88.23	84.55	81.8
background	74.18	64.21	78.3	73.42	71.49	70	71.8
background	85.4	71.85	77.75	80.38	72.02	60.74	59.57
background	87.36	72.35	95.93	87.37	90.78	79.09	72.76
background	90.83	73.07	82.56	87.69	85.11	71.34	62.35
background	87.19	70.91	81.82	83.9	82.89	70.13	67.64
background	91.74	76.28	89.65	92.4	88.35	65.59	57.34
background	96.55	84.5	82.07	82.86	78.89	64.3	56.21
background	80.83	65.14	74.51	80.53	79.6	71.24	72.74
background	114.86	90.73	96.64	92.79	89.9	70.41	64.35
background	104.61	80.6	91.47	95.7	95.16	76.74	71.55
background	76.33	61.72	70.07	71.69	71.92	59.04	58.55
background	85.98	72.28	94.84	81.67	83.82	79.27	78.48
background	79.42	68.5	78.56	76.51	78.12	70.46	71.06
background	114.13	90.31	96.31	90.56	85.29	68.31	61.47
background	84.3	65.14	73.82	78.38	78.73	71.77	74.13
background	77.5	65.21	74.93	76.69	79.19	71.39	73.52
background	86.46	72.89	86.38	89.27	86.58	69.92	68.74
background	92.5	77.92	100.69	92.68	90.94	84.84	79.87
background	110.71	89.31	103.87	92.25	84.94	65.9	65.21
background	119.87	85.54	85.98	92.45	90.36	71.83	61.54
background	102.58	90.73	94.5	94.36	91.7	72.38	66.51
background	99.82	90.23	103.5	94.15	91.59	79.24	67.88
background	90.51	74.86	80.81	86.13	86.31	73.75	72.94
background	90.63	75.59	97.55	90.56	86.03	79.65	81.98
background	78.03	66.83	77.29	83.11	82.79	75.85	77.9
background	85.77	71.27	80.98	84.17	82.46	70.64	72.03
background	83.57	67.59	82.66	77.39	79.12	75.47	71.29
background	82.43	68.46	80.02	78.33	80.63	70.6	73.11
background	84.03	73.27	86.5	90.12	86.94	78.74	76.58
background	120	89.22	89.32	98.07	93.44	72.94	63.21
background	93.75	79.97	91.37	92.45	90.53	72.25	63.26
background	76.81	66.38	74.3	73.6	72.17	63.37	60.99
background	97.37	73.93	83.65	93.37	91.69	71.07	64.33
background	81.32	69.36	88.66	79.85	81.07	85.32	82.13
background	83.62	65.34	75.59	81.55	80.88	69.95	68.51
background	80.84	69.17	81.85	80.89	80.36	72.3	73.21
background	73.79	61.92	75.07	70.41	72.07	66.15	64.55
background	89.01	75.14	85.17	90.46	87.16	77.37	86.98
background	78.15	64.25	79.4	71.6	74.64	72.15	71.04
background	82.79	70.55	79.27	78.63	79.06	64.86	63.75
background	75.12	64.71	76.21	79.29	80.83	73.65	73.72
background	82.33	66.3	78.12	80.88	81.09	74.74	76.4
background	90.81	76.43	89.21	89.65	88.05	68.96	58
background	211.22	144.79	138.68	146.15	130.31	98.31	86.84
background	83.45	67.44	77.21	81.65	80.15	70.08	70.6
background	93.67	74.58	82.93	91.95	90.26	68.81	63.64
background	78.69	64.79	73.19	79.72	78.79	73.75	74.74
background	104.71	80.46	91.64	94.4	90.91	68.88	64.63
background	85.39	72.13	81.31	82.88	80.99	68.28	67.7
background	74.83	64.03	73.34	74.81	74.73	66.17	64.12
background	92.79	72.08	82.4	92.48	89.62	74.18	69.87
background	87.95	72.96	83.64	86.36	82.25	74.53	74.21
background	93.24	76.4	95.09	92.79	91.31	74.31	64.83
background	89.85	72.33	83.52	90.12	85.69	70.83	63.92
background	77.29	62.83	80.68	77.31	78.3	81.4	80.63
background	72	61.12	78.4	74.13	74.83	76.74	79.55
background	92.43	73.27	83.49	82.81	81.16	68.71	62.28
background	96.63	72.43	82.36	83.09	79.52	65.65	62.1
background	98.41	78.71	93.65	92.43	92.96	73.8	62.96
background	81.36	68.13	84.93	80.84	82.69	76.28	78.38
background	76.18	64.69	81.52	79.36	81.04	74.98	73.7
background	81.83	65.88	84.78	80.63	80.43	80.64	79.24
background	117.32	82.89	93.26	103.49	96.38	70.07	66.48
background	72.53	63.11	70.69	75.17	73.57	63.95	67.06
background	84.1	70.18	81.27	80.91	80.76	72.13	70.98
background	120.84	92.3	105.07	102.48	97.06	74.38	68.96
background	78.99	63.44	74.51	78.25	77.75	61.06	59.55
background	77.75	62.2	70.21	70.63	69.04	60.69	57.39
background	82.99	71.65	92.31	85.95	85.57	78.66	65.16
background	74.68	62.1	76.18	74.4	74.94	68.89	69.92
background	87.04	69.26	81.36	86.33	83.83	72.83	69.14
background	98.15	80.05	96.03	93.24	91.83	74.68	65.32
background	80.35	69.42	80.99	84.55	82.71	63.64	62.79
background	78.45	64.5	71.67	75.75	73.75	59.79	53.93
background	92.84	74.94	92.61	88.26	85.6	67.7	62.96
background	106.33	76.1	87.5	93.92	90.58	71.42	62.41
background	97.39	71.97	78.25	78.6	74.58	56.69	50.6
background	74.51	64.45	79.19	75.64	75.12	72.89	77.82
background	79.54	64.05	72.45	76.6	77.02	68.18	70.46
background	90.12	77.21	95.36	91.06	91.7	76.46	71.5
background	77.62	64.69	76.28	79.22	79.69	72.45	74.89
background	91.5	77.55	84.38	81.24	83.29	65.04	53.95
background	94.6	77.74	88.38	87.01	81.47	68	56.25
background	73.7	64.74	75.54	74.98	77.74	70.84	71.11
background	103.5	83.4	83.16	82.99	78.58	61.02	56.31
background	110.07	85.17	97.04	97.62	95.36	72.58	61.62
background	101.75	79.32	86.31	91.17	85.87	68.74	64.25
background	81.26	69.27	79.21	77.57	79.22	65.34	60.31
background	76.55	67.34	77.72	75.11	78.05	68.78	72.33
background	79.5	66.03	76.96	79.45	80.31	76.91	77.31
background	79.88	65.59	81.97	80.35	80.56	74.02	71.14
background	86.89	70.71	87.09	88.31	89.79	71.32	66.25
background	73.93	64.25	74.03	73.42	70.91	61.65	58
background	86.74	72.21	77.4	78.43	75.62	62.12	59.11
background	88.18	71.45	82.26	88.3	86.48	74.84	72.38
background	115.79	79.98	90.18	103.69	97.77	76.96	70.6
background	82.81	67.24	70.5	72.43	71.34	51.32	46.98
background	101.79	83.07	85.19	92.56	87.74	68.99	63.85
background	83.6	70.98	91.19	83.8	79.98	78.83	80.88
background	99.29	71.4	83.26	88.21	85.87	66.64	56.79
background	86.07	70.08	81.39	83.12	82.98	72.91	71.07
background	84.99	74.73	82.84	83.64	82.05	67.59	68.13
background	114.35	93.82	102.53	98.28	92.1	78.64	68.86
background	109.54	79.93	89.54	86.56	81.8	61.72	55.26
background	79.52	65.42	88.71	79.49	79.67	78.36	80.53
background	72.51	60.58	71.97	68.73	69.7	65.02	61.82
background	75.97	64.02	73.39	71.97	74.45	67.21	64.86
background	85.09	69.36	79.24	79.09	76.6	74.71	74.35
background	72.4	61.93	67.75	75.7	73.92	65.04	65.65
background	77.82	70.56	78.61	75.44	79.52	69.32	68.36
background	74.05	64.74	70.15	69.5	67.21	59.19	58.15
background	76.23	64.03	70.98	71.92	70.46	62.08	63.34
background	116.55	87.14	96.81	98.28	90.07	69.79	63.54
background	75.75	67.06	79.97	76.02	75.72	78.18	79.54
background	114.93	82.28	87.19	92.15	90.81	70.53	59.88
background	124.74	92.12	101.69	99.4	96.73	79.44	72.26
background	108.13	68.1	81.29	85.98	86.03	74.25	64.94
background	101.98	82.46	100.74	94.25	96.73	73.74	65.82
background	97.62	78.83	95.22	91.95	93.95	74.68	62.46
background	84.6	69.12	78	76.38	76.73	63.8	59.87
background	76.13	65.67	78.15	81.49	79.6	71.82	75.4
background	98.6	75.69	81.55	82.96	83.75	66.1	56.33
background	110.4	78.89	84.76	95.6	87.75	73.95	66.66
background	80.41	68.55	80.89	83.27	81.26	74.28	74.12
background	79.19	66.76	75.8	73.82	72.94	63.83	68.61
background	77.77	65.55	76.78	76.69	77.12	71.21	73.26
background	90.64	74.15	83.92	90.38	86.64	74.93	71.93
background	75.4	64.05	79.12	76.3	76.63	76.03	75.5
background	77.4	65.92	76.63	73.29	73.17	94.28	92.2
background	88.74	69.88	88.81	86.03	86.02	74.08	61.57
background	73.21	61.57	73.52	71.32	71.36	64.38	67.97
background	89.5	72.08	83.16	79.06	79.59	68.1	65.7
background	85.09	69.9	89.27	87.44	86.33	81.47	75.77
background	72.89	60.31	72.78	73.44	74.84	74.48	79.27
background	80.2	63.98	82.69	79.31	77.87	83.32	83.14
background	128.89	82.63	91.57	101.7	97.04	74.98	67.92
background	78.93	63.32	82.5	77.49	77.04	79.42	81.22
background	77.97	70.55	82.2	80.18	78.13	71.4	71.22
background	84.63	67.87	77.93	83.83	85.01	74.4	72.64
background	116.35	80.46	93.72	96.25	93.29	74.78	67.09
background	76.88	72.81	87.57	79.97	79.55	78.4	72.07
background	80.07	69.39	81.57	77.42	76.48	68.56	68.26
background	98.2	72.51	84.2	92.5	89.27	66.2	60.61
background	74.48	60.43	68.17	69.87	71.54	57.42	56.73
background	104.64	88.1	95.97	90.73	87.79	72.18	58.26
background	87.75	75.45	92.46	88.13	87.01	71.17	71.36
background	79.42	70.55	84.35	82.05	82.12	75.19	76.86
background	92.6	78.21	101.87	94.48	91.42	83.98	81.22
background	118.96	87.88	94.28	98.58	92.58	68.6	61.72
background	71.44	59.95	68.88	68.76	68.21	62.51	63.01
background	102.53	79.65	88.23	94.63	88.88	70.36	67.45
background	75.26	63.32	78.3	71.83	70.99	65.22	65.59
background	77.44	64.18	76.4	74.2	75.74	70.71	67.52
background	99.31	77.21	84.73	94.6	91.09	70.94	62.91
background	89.54	79.47	97.77	90.84	87.32	80.6	75.72
background	75.22	64.05	73.09	70.38	68.45	65.22	62.73
background	110.36	68.46	80.66	86.6	84.23	70.61	65.55
background	117.19	93.04	97.24	96.07	91.77	67.19	61.6
background	97.87	79.87	89.39	94.2	92.46	71.44	61.75
background	69.65	61.74	71.95	78.25	78.21	73.7	77.6
background	79.02	64.61	72.89	77.7	78.13	63.55	61.57
background	83.54	70.13	79.27	85.12	83.57	75.97	73.39
background	80.76	67.27	75.4	79.55	80.79	72.48	71.26
background	86.18	70.78	78.74	78.08	77.21	67.62	64.64
background	87.39	69.04	81.4	86.08	85.8	68.58	59.47
background	92.5	72.94	78.53	83.02	81.92	67.7	57.79
background	86.88	73.49	80.63	81.44	81.65	67.77	66.94
background	99.88	75.79	84.38	93.69	88.74	68.61	63.52
background	76.74	62.93	78.31	73.32	71.83	71.29	68.63
background	101.54	79.07	92.12	94.46	88.03	66.81	62.63
background	86.23	69.82	82.99	86.81	85.26	75.19	65.83
background	98.71	83.72	92.81	96.4	88.84	71.52	66.28
background	76.89	65.95	75.77	80.63	80.1	71.67	68.17
background	76.76	64	81.29	79.64	78.83	73.04	73.93
background	88.08	68.93	76.03	81.6	80	64.07	61.52
background	76.76	66.03	84.12	80.84	81.01	80.79	80.21
background	85.12	68.83	79.93	83.54	82.66	73.34	72.35
background	98.53	77.54	89.75	87.75	84.1	69.65	65.85
background	86.23	63.98	74.63	81.67	86.12	62.79	58.56
background	90.53	75.06	87.67	89.37	87.49	75.79	72.08
background	72.38	64.26	71.12	68.18	67.31	61.31	62.64
background	94.2	73.47	80.74	83.85	81.32	66.91	63.45
background	107.97	80.26	93.24	89.79	88.38	66.81	58.55
background	98.69	81.01	100.25	93.54	93.44	82.78	70.76
background	74.88	61.42	75.82	71.42	71.88	69.97	73.31
background	71.95	59.09	72.71	68.51	67.65	59.79	60.61
background	93.72	82.33	104.45	92.41	90.91	86	81.92
background	94.41	69.75	74.53	76.03	74	58.17	54.21
background	77.9	65.06	75.16	77.24	76.18	68.94	69.64
background	87.62	71.85	99.11	91.07	87.22	87.47	85.52
background	87.82	67.24	79.42	87.85	85.85	74.43	72.41
background	75.64	64.71	72.02	77.98	75.32	62.74	62.4
background	81.11	67.31	77.77	81.04	79.09	68.07	63.8
background	79.82	63.4	71.19	74.26	74.2	64.12	62.38
background	81.69	65.62	75.44	77.65	79.39	67.27	59.52
background	111.31	83.55	89.64	97.83	93.77	71.49	66.74
background	88.58	74.2	85.69	79.67	80.38	67.29	65.34
background	75.55	61.9	81.9	77.69	77.17	75.22	81.06
background	118.76	80.84	88.55	98.35	95.44	79.9	72.51
background	101.44	80.38	93.19	99.65	94.46	78.28	76.43
background	80.08	67.67	78.74	83.01	82.13	73.6	69.57
background	74.96	63.65	78.2	76.96	79.34	74.83	72
background	77.75	65.55	76.3	74.03	76.1	65.24	64.05
background	83.44	73.98	88.96	85.01	84.33	72.07	73.16
background	89.9	76.15	91.8	86.84	82.94	75.62	73.72
background	76.2	65.02	79.29	77.5	79.14	73.29	74.46
background	83.34	66.13	72.55	72.21	70.56	59.57	54.99
background	106.91	72.84	83.85	91.52	92.23	77.27	66.98
background	86.4	73.36	93.06	87.47	86.36	82.38	78.36
background	127.42	91.98	97.79	99.19	95.87	69.01	61.19
background	78.3	64.2	82.08	80.03	79.8	81.02	79.04
background	73.19	60.88	73.44	68.74	68.93	66.46	59.65
background	102.23	77.6	84.98	87.72	87.14	68.71	60.15
background	83.92	71.65	87.12	80.61	79.37	77.26	70.36
background	108.56	83.26	99.39	94.23	88.17	71.72	63.5
background	101.37	81.75	89.74	100.56	94.78	73.31	63.16
background	83.77	65.97	73.04	80.58	80.17	70.68	75.21
background	97.12	74.96	88.69	92.86	92.81	78.56	74.64
background	81.29	68.76	82.96	80.61	80.53	77.16	75.01
background	82.68	70.89	74.94	80.08	74.76	63.19	61.87
background	96.18	79.24	83.34	88.26	82.66	68.94	63.87
background	91.04	72.05	81.17	88	86.18	74.96	73.69
background	87.21	70.31	79.54	83.14	79.72	59.17	54.07
background	118.55	89.85	94.21	93.74	85.72	62.23	56.02
background	75.32	64.18	71.45	75.17	76.33	67.74	71.67
background	83.01	69.62	77.01	78.05	77.8	64.23	58.43
background	84.21	74.17	88.13	87.55	88.45	71.21	71.29
background	79.11	68.73	82.33	77.16	75.59	72.48	72.89
background	75.19	63.49	74.79	71.8	71.12	64.64	62.5
background	87.74	71.95	77.88	81.98	80.31	69.06	66.35
background	82.02	67.31	82.96	83.55	86.05	78.25	74.6
background	89.21	72.61	84.48	91.44	89.79	72.13	70.53
background	81.8	66.02	80.45	79.4	77.98	73.69	69.7
background	86.83	75.24	80.46	84.99	83.31	68.78	67.21
background	85.01	67.42	78.46	76.26	76.86	71.09	72.15
background	77.24	64.69	75.65	81.12	80.81	70.64	72.83
background	78.13	68.83	77.95	75.62	77.83	65.77	62.4
background	84.07	65.93	74.3	79.4	78.03	70.28	71.64
background	84.98	73.54	87.82	85.9	83.64	74.88	76.84
background	82.79	65.87	73.67	81.16	79.7	70.63	72.15
background	79.21	65.98	74.99	80.69	79.92	71.39	71.16
background	91.02	71.75	83.5	90.38	87.9	79.12	68.12
background	104.13	77.8	94.73	96.21	95.17	77.26	64.83
background	81.7	72.51	77.29	80.74	79.47	68.89	67.39
background	77.31	63.54	70.43	76.03	73.39	63.93	64
background	86.17	64.1	72.94	76.45	77.77	64.64	60.31
background	82.03	67.59	76.84	79.75	78.88	63.92	61.49
background	82.88	70	91.19	85.39	85.93	76.93	70.45
background	76.4	66.48	79.39	76.64	77.87	72.08	72.46
background	82.35	64.84	76.08	70.33	69.44	66.78	63.14
background	87.52	75.7	92.1	87.44	88.5	75.37	64.43
background	93.49	78.96	94.17	90.98	93.02	76.28	66.12
background	93.27	69.14	82.6	96.5	93.74	74.4	70.23
background	87.22	73.21	90.94	87.02	83.69	77.27	76.26
background	76.88	65.92	183.34	75.54	74.35	73.79	75.59
background	97.55	74.91	79.02	83.72	80.96	65.67	57.44
background	90.84	68.94	79.42	73.92	72.83	69.65	66.55
background	88.5	73.62	92.5	89.12	85.57	77.59	66.89
background	82.99	70.2	77.87	81.85	80.94	73.37	71.62
background	77.55	64.1	76.74	74.4	75.01	67.31	62.74
background	125.12	94.21	110.1	115.67	106.81	97.36	88.55
background	81.26	67.88	77.62	79.7	82.12	71.44	72.38
background	76.99	68.79	83.87	77.09	77.65	69.69	70.86
background	82.74	66.15	73.75	78.13	75.12	61.44	60.31
background	74.36	62	69.87	68.71	69.7	61.72	60.98
background	84.28	69.45	80.53	83.22	81.06	62.51	65.01
background	86.26	77.24	100.12	91.8	92.64	94.83	85.32
background	79.9	65.14	80.94	79.12	78	73.32	71.54
background	95.88	74.79	83.55	89.01	84.53	70.79	65.5
background	116.78	94.45	108.79	99.93	96.74	81.22	75.31
background	89.22	72.98	78.55	85.27	83.85	71.45	67.44
background	74.88	65.72	74.98	70.4	69.06	61.16	59.62
background	94.17	80.48	92	91.65	89.44	74.55	72.96
background	113.01	84.6	83.16	90.41	84.21	64.84	57.59
background	105.45	90.26	94.2	103.14	97.34	80.12	74.21
background	81.93	71.31	82.63	80.17	80.6	72.3	73.14
background	106.13	83.6	89.72	86.61	80.84	58.15	53.39
background	118.79	79.47	89.67	102.2	98.02	77.42	70.73
background	80.79	70.84	91.04	81.93	79.83	74.36	75.34
background	90.12	76.68	89.16	91.45	84.5	80.99	74.25
background	83.7	67.14	76	79.64	77.42	68.78	66.84
background	170.78	157.6	174.38	131.09	174.25	160.18	149.52
background	98.35	77.9	89.47	97.09	94.5	76.86	75.64
background	104.31	79.57	93.37	95.27	92.13	70.96	59.12
background	95.16	75.37	90.88	95.21	93.52	74.53	65.62
background	76.36	64.99	70.36	70.48	69.19	56.48	54.5
background	107.11	80.63	92.2	91.36	85.83	68.43	63.09
background	77.82	63.77	79.47	75.69	73.04	78.84	79.5
background	102.61	80.35	86.99	88.6	86.41	67.29	59.79
background	76.3	65.19	76.83	72.2	73.32	72.5	67.85
background	111.29	77.19	87.24	101.64	97.7	75.72	69.74
background	115.97	81.27	90.73	105.27	98.03	75.69	70.38
background	75.82	64.5	77.37	74.61	77.55	68.74	66.61
background	93.47	73.77	97.12	88.18	89.16	80.26	70.66
background	85.87	68	77.55	85.44	84.41	73.32	71.45
background	81.54	68.28	79.4	82.13	83.49	73.92	71.24
background	80.45	66.08	74.73	76.25	74.91	63.26	62.12
background	75.6	62.61	73.42	72.89	72.89	67.72	67.64
background	90.51	71.04	82.89	84.43	82.69	70.94	68.45
background	89.04	73.32	80.88	83.9	79.44	70.69	67.95
background	74.25	64.81	78.96	74.41	72.25	67.57	70.84
background	84.17	69.69	79.07	78.58	79.49	71.75	68.05
background	75.11	63.45	81.31	79.22	77.93	75.16	78.88
background	81.06	65.17	87.17	83.52	82.17	80.86	77.36
background	109.09	83.36	95.27	91.39	85.9	70.05	65.54
background	74.55	64.12	76.96	70.28	70.93	70.93	67.5
background	121.62	88	94.07	105.83	99.17	72.33	66.03
background	102.07	77.42	88.83	95.8	92.79	72.02	68.79
background	94.46	79.64	86.48	84.69	83.21	75.44	73.62
background	88.4	71.54	78.07	84.5	82	71.69	69.22
background	88.58	69.32	75.64	75.92	73.59	63.62	60.12
background	81.93	68.68	77.62	78.28	78.03	71.37	70.61
background	95.47	74.53	91.59	93.69	92.61	71.19	62.2
background	86.89	67.34	77.21	81.95	82.61	78.08	78.13
background	89.85	75.6	92.99	88.68	86.5	76.74	72.36
background	73.64	63.52	70.33	69.31	70.26	63.02	61.02
background	90.3	72.96	94.2	90.81	89.79	81.72	75.82
background	77.42	63.7	69.77	72.88	73.11	65.98	61.7
background	131.54	94.91	97.97	99.67	93.01	71.39	65.16
background	109.04	78.94	87.32	98.63	93.29	72.18	62.56
background	74.64	63.74	76.15	75.06	78.94	75.26	75.82
background	77.17	64.69	72.03	69.74	71.24	62.68	59.74
background	86.18	71.4	81.95	85.45	84.35	76.3	67.06
background	108.46	85.52	99.45	96.3	90.6	70.68	65.32
background	75.67	64.43	75.92	75.26	74	67.39	68.26
background	99.52	78.78	95.34	87.7	90.35	70.96	61.5
background	96.56	84.03	106.96	94.03	92.81	81.24	76.71
background	78.55	66.74	71.92	74.5	70.76	54.28	45.97
background	106.81	88.73	106.91	95.95	90.63	75.4	68.74
background	95.4	80.76	88.73	92.81	87.01	85.72	90.23
background	75.72	68.41	79.02	75.74	75.74	68.86	72.02
background	79.36	64.88	76.69	77.57	77.24	71.9	70.69
background	115.27	90.25	89.01	93.98	85.75	67.65	54.84
background	75.47	63.74	72.64	69.5	69.67	64.55	65.11
background	135.93	84.88	89.83	98.17	93.16	70.86	62
background	82.26	64.48	76.46	81.52	78.96	66.23	70.98
background	83.24	65.17	76.61	80.12	79.92	68.35	68.84
background	108.71	86.5	101.17	100.26	93.14	69.77	64.46
background	75.74	66.38	82.66	80.68	79.97	78.38	74.05
background	101.49	82.36	94.84	92.55	92.58	72.28	61.88
background	88.36	75.75	94.56	90.23	89.72	75.27	72.99
background	77.5	65.37	76.83	75.7	77.31	72.3	74.41
background	94.56	81.24	96.35	92.07	89.7	74.48	64.43
background	107.17	90.15	101.95	95.07	91.29	77.29	69.37
background	102.96	70.83	81.34	90.93	89.47	72.05	66.31
background	95.54	69.16	78.5	91.02	1402.74	67.57	63.02
background	85.12	71.36	684.33	79.49	78.3	63.29	60.78
background	79.54	67.69	80.93	79.52	75.88	57.54	55.98
background	90.03	76.55	88.94	84.86	83.12	67.54	56.13
background	81.93	68.71	82.41	81.32	77.72	68.36	70.33
background	94.35	76.78	81.52	87.7	82.53	67.5	58.4
background	78.4	63.69	70.64	73.34	72.73	63.52	66.56
background	108.35	79.14	97.09	96.88	93.11	73.09	62.08
background	80.13	67.11	80.6	79.42	79.24	71.11	67.52
background	77.12	66.4	79.95	76.69	77.7	72.79	70.41
background	84.21	65.09	78.25	81.39	78.35	65.74	65.01
background	88.86	73.07	86.48	91.21	88.5	71.75	68.25
background	122.41	86.69	97.97	105.16	96.1	70.18	67.55
background	82.61	67.4	76.3	75.45	75.01	64.05	58.15
background	89.22	76.26	95.16	88.74	87.72	77.85	72.81
background	90.89	72.4	89.37	88.15	90.08	83.26	71.85
background	79.39	67.01	76.38	75.27	78.55	69.39	69.8
background	116.3	83.62	90.58	92.23	82.81	63.11	57.47
background	72.69	61.21	68.1	69.34	69.7	59.54	57.74
background	73.42	62.3	70.94	74.31	74.81	67.36	69.57
background	89.62	70.53	84.91	85.39	81.47	63.32	56.48
background	155.21	108.81	109.8	113.52	107.8	85.74	73.87
background	91.55	69.54	81.01	88.4	87.14	76.21	72.28
background	79.17	68.78	81.72	81.31	80.79	71.9	64.08
background	78.71	62.4	71.54	76.69	74.18	64.84	70.84
background	93.02	74.74	83.37	90.63	84.4	71.19	61.88
background	72.61	59.65	72.69	72.35	72.28	72.53	72.98
background	110.03	81.87	94.51	96.6	91.8	72.08	66.03
background	82.26	69.52	82.98	84.46	83.06	75.52	69.69
background	75.88	65.5	72.2	77.69	77.9	69.97	70.81
background	83.37	71.17	95.22	84.68	83.11	78.4	78.3
background	75.57	64.35	77.54	72.91	74.89	70.05	71.29
background	87.87	72.43	87.12	90.31	87.02	77.01	76.93
background	101.6	75.37	86.38	87.37	86.12	74.51	71.34
background	96.93	74.08	88.61	92.5	90.63	75.87	66.15
background	119.12	95.21	107.14	96.56	91.19	75.87	76.26
background	79.69	67.77	74.88	73.37	70.93	58.69	59.17
background	177.17	112.25	116.83	114.6	111.57	82.88	71.72
background	88.33	66.84	78.5	81.27	80.17	64.69	56.1
background	104.88	72.23	81.32	91.11	88.08	71.62	68
background	102.02	73.59	88.07	93.29	92.69	72.63	63.4
background	79.42	68.05	74.99	78	76.69	60.74	60.35
background	83.5	68.69	77.69	84.1	84.36	85.59	81.79
background	83.87	68.66	74.99	78.81	76.96	69.47	64.07
background	89.82	73.79	83.44	84.99	82.91	62.35	52.73
background	76.83	66.41	73.82	73.64	73.54	59.55	60.93
background	86.73	72.81	83.59	90.28	87.97	78.17	73.97
background	76.08	64.1	75.65	78.91	75.98	65.64	67.72
background	97.32	74.02	88.28	95.83	92.02	70.38	69.9
background	70.61	59.4	68.73	68.07	67.02	65.82	65.24
background	92.89	74.69	90.2	93.32	90.31	75.54	69.12
background	70.23	58.4	69.36	66.69	70.43	57.19	49.12
background	80.48	66.3	85.79	78.71	75.26	62.26	63.29
background	78.25	66.93	83.74	79.19	81.57	77.22	74.02
background	73.72	63.9	70.51	72.4	73.21	60.99	58.3
background	106.56	81.77	91.44	98.61	92.88	73.65	67.17
background	74.88	62.61	73.77	73.34	69.32	64.17	63.9
background	76.58	64.12	71.7	77.27	76.48	70.1	71.97
background	73.72	63.09	77.44	77.12	78.17	67.65	73.06
background	80.55	64.46	72.74	76.13	75.42	67.21	71.88
background	90.02	72.66	87.59	95.31	92.56	73.12	68.94
background	95.36	72.17	80.86	86.78	83.44	64.83	56.55
background	84.31	66.91	77.39	83.24	82.55	67.88	66.43
background	75.74	63.5	82.74	76.94	78.28	70.88	68.69
background	97.34	75.21	85.88	95.79	90.33	70.28	64.83
background	90.73	72.79	85.79	92.13	88.94	77.42	73.75
background	85.45	74.66	81.85	79.02	81.69	71.44	71.54
background	1654.02	1223.79	1425.36	1254.91	1160.12	1308.51	1187.27
background	86.83	72.6	84.74	82.56	87.14	76.38	71.57
background	83.85	71.7	94.63	86.78	87.85	82.76	79.6
background	128.33	91.9	91.27	100.5	96.03	74.86	63.36
background	106.63	68.33	78.48	82.96	84.41	70.69	65.72
background	82.73	71.07	84.93	83.11	84.78	79.31	79.12
background	80.91	65.12	75.39	80.41	80.99	70.76	69.52
background	86.03	71.24	84.56	85.55	84.98	68.53	68.69
background	83.32	70.38	91.5	82.63	82.68	72.08	65.45
background	88.45	74.02	89.74	88.46	85.64	82	75.19
background	89.59	79.26	84.28	82.66	78.26	62.56	53.62
background	121.14	93.54	99.87	99.98	93.55	75.09	69.59
background	74.76	64.48	85.37	77.75	77.82	77.79	79.69
background	119.69	94.38	103.29	94.46	93.9	78.12	70.43
background	81.55	69.49	76.45	80.5	78.12	67.8	68.3
background	78.48	67.26	75.65	76.5	76.18	67.62	67.49
background	76.31	65.49	82.07	79.27	76.35	78.07	76.64
background	84.03	67.69	75.92	83.87	81.42	73.69	69.69
background	93.27	71.6	82.1	81.92	83.34	65.24	59.27
background	88.03	68.56	79.36	87.01	85.8	73.59	69.93
background	84.99	70.55	85.09	84.53	88.02	78.02	76.5
background	92.5	77.04	91.42	90.41	91.82	77.82	70.69
background	78.74	66.83	81.01	76.99	76.08	72.63	74.78
background	97.7	87.83	98.05	100.61	94.89	79.57	72.38
background	79.11	68.03	80.94	76.61	75.26	69.8	72.78
background	82.74	72.25	81.59	81.39	79.49	72.66	68.79
background	77.7	65.21	72.81	73.93	71.82	63.64	61.16
background	87.8	74.03	93.24	85.92	89.54	76.63	65.22
background	75.47	62.38	71.83	76.61	75.85	68.18	72
background	90.03	73.19	86.53	90.33	90.38	78.05	76.13
background	84.86	71.37	80.58	82.58	76.03	67.95	58.48
background	75.24	62.15	70.31	72.25	74.2	64.35	63.22
background	82.69	71.37	83.57	79.29	77.85	66.6	63.29
background	90.66	79.21	94.43	92.38	91.32	72.61	67.88
background	69.82	58.89	71.32	65.52	66.53	56.07	61.57
background	90.33	77.4	101.65	92.64	89.59	82.99	78.88
background	81.57	66.25	76.56	84.03	81.02	70.2	71.37
background	76.21	69.11	80	76.03	76.25	65.92	69.6
background	88.56	71.93	82.15	86.86	83.39	72.64	67.72
background	82.78	70.91	81.16	79.67	78.21	70.28	69.19
background	73.49	62.26	73.75	73.47	73.72	74.03	70.96
background	91.12	71.06	80.18	87.14	82.96	66.88	63.21
background	81.72	64.88	73.21	79.64	79.26	71.26	71.47
background	105.82	81.31	87.69	86.1	86.99	59.14	54.53
background	85.42	68.2	83.62	79.21	78.36	64.91	59.87
background	90.25	79.09	90.73	90.78	91.52	81.92	80.48
background	114.91	87.31	96.07	92.98	87.69	65.6	58.63
background	76.3	66.93	76.53	73.11	74.81	67.42	69.04
background	113.36	77.82	86.13	99.95	96.81	79.85	72.05
background	91.19	74	79.16	78.99	76.96	62.08	60.63
background	82.86	68	74.86	82.28	82.51	68.66	67.59
background	72.18	63.29	71.37	73.19	74.3	65.5	69.19
background	102.56	77.59	77.24	83.98	79.32	60.5	55.24
background	78.84	61.37	69.5	69.64	68.73	59.69	55.4
background	119.55	77.55	85.39	80.15	81.47	61.19	54.28
background	89.52	73.26	87.47	82.96	82.2	73.29	68.38
background	199.21	67.88	77.42	74.38	71.87	63.87	58.96
background	76.88	67.19	78.12	74.73	75.74	71.77	71.82
background	77.07	64.21	73.21	77.36	77.93	70.35	71.24
background	77.92	66.76	76.28	80.69	79.52	70.1	69.98
background	91.93	76.98	99.07	89.88	89.93	79.87	68.08
background	120.25	72.89	87.9	85.74	87.79	72.86	62.79
background	82.78	65.32	73.44	78.79	75.8	64.15	62.73
background	77.39	64.48	72.26	73.9	74.61	63.97	61.22
background	81.64	66.61	79.98	81.62	82.36	74.51	68.46
background	100.45	79.26	82.33	88.41	85.64	70.03	62.53
background	78.53	70.12	77.37	76.56	74.53	66.45	64.94
background	131.47	94.43	99.79	101.77	96.96	73.92	64.07
background	88.43	70.6	80.05	86.1	83.4	62.84	60.69
background	97.5	80.83	97.27	92.35	92.68	76.36	64.63
background	80.35	67.12	72.98	76.76	75.01	61.74	59.47
background	95.77	78.46	98.74	94.96	92.91	77.02	65.09
background	80.12	66.69	83.59	79.17	80.86	73.62	70.18
background	94.96	78.08	86.96	94.35	91.5	70.61	63.62
background	80.43	63.6	75.01	76.73	76.83	65.69	69.82
background	107.82	79.65	93.44	104.98	100.71	89.49	80.03
background	80.74	72.53	80.5	78.25	78.43	72.68	71.19
background	84.63	70.25	94.28	86.4	85.64	83.11	81.37
background	84.99	72.12	84.3	87.65	87.52	71.82	65.59
background	84.6	69.98	85.31	79.72	82	70.56	64.23
background	80.05	67.74	78.1	78.31	77.34	68.51	71.11
background	76.1	63.79	75.36	76.38	78.53	70.2	71.34
background	98.35	74.71	86.88	94.25	90.15	72.55	67.7
background	84.64	69.54	93.34	83.17	85.8	74.84	66.84
background	105.57	79.64	95.47	92.07	90.18	80.31	68.03
background	90.98	72.02	81.98	87.67	85.52	73.31	74.03
background	84.23	68.96	73.8	78.63	76.66	64.02	59.57
background	92.91	73.39	86.33	93.12	91.34	71.34	69.64
background	98.56	78.2	95.64	94.03	93.27	76.66	65.93
background	72.58	63.02	72.35	69.06	66.76	55.95	58.3
background	78.26	66.41	76.86	79.95	79.75	73.37	71.6
background	79.22	67.97	80.53	78.18	75.19	71.57	73.79
background	96.03	76.84	90.12	96.81	94.1	75.97	69.9
background	83.85	69.97	80.35	81.29	78.18	69.12	68.21
background	94.91	73.44	86.41	95.98	92.83	72.2	70.17
background	76.15	67.16	82.08	79.12	78.64	76.2	78.07
background	93.55	69.04	80.86	86.99	83.55	67.32	61.17
background	98.98	78.86	85.09	94.3	89.8	71.12	70.2
background	88.13	71.49	84.96	88.21	88.26	74.08	68.02
background	88.3	72.76	86.23	87.29	85.52	72.45	69.54
background	85.19	64.99	74.56	80.43	81.32	70.58	73.93
background	78.71	66.13	84.21	78.26	80.55	81.55	80.89
background	99.27	81.45	94.83	87.7	86.07	70.53	60.51
background	75.55	65.29	76.05	73.09	74.33	69.34	63.88
background	107.85	86.2	93.64	100.4	94.93	73.17	69.83
background	93.37	72.84	79.45	85.97	85.36	70.26	69.21
background	99.47	84.38	107.42	98.63	93.87	84.63	75.37
background	111.92	81.57	90.93	96.86	90.17	64.15	60.45
background	116.91	84.08	89.95	96.63	92.21	75.52	66.05
background	88.05	67.59	79.74	74.12	74.08	67.02	63.88
background	84.31	71.75	81.88	82.66	80.61	67.64	62.15
background	79.6	68.51	79.87	79.69	79.12	72.6	68.25
background	82.94	67.98	74.89	78.99	78.98	66.07	60.76
background	75.34	62.89	78.58	74.78	76.21	76.55	77.8
background	74.78	65.01	81.34	77.72	78.35	70.53	62.33
background	131.8	103.14	117.7	107.9	105.04	87.83	79.17
background	80.74	69.62	77.07	77.59	74.64	57.39	50.76
background	93.44	75.55	81.21	85.26	83.62	66.26	63.29
background	99.95	80.58	92.69	92.88	89.75	71.55	57.22
background	87.04	70.17	92.86	85.47	87.54	77.93	66.56
background	102.73	73.36	82.79	93.98	91.09	69.31	61.92
background	99.09	67.77	78.78	90.1	88.81	69.77	64.76
background	95.97	72.96	82.88	88.56	88.33	74.76	72.35
background	78.99	68.3	77.22	75.69	74.64	65.47	64.25
background	73.45	63.29	77.24	73.75	74.08	74.71	77.24
background	77.36	65.16	76.56	75.29	73.72	68.68	65.93
background	115.62	86.5	100	98.36	96.53	72.69	66.73
background	92.94	71.8	81.22	91.29	87.26	74.69	68.98
background	82.23	69.95	84.71	80.64	79.31	70.28	63.7
background	80.31	61.62	72.18	72.15	70.6	59.36	57.79
background	80	67.85	78.43	76.94	76.91	63.42	61.01
background	78.78	67.01	75.62	74.28	71.7	61.22	57.31
background	101.92	80.84	89.07	88.71	85.06	68.26	58.3
background	73.5	62.56	78.79	75.26	75.34	73.32	75.92
background	73.01	63.74	69.75	70.98	67.52	56.66	54.99
background	80.17	67.22	75.8	80.79	79.65	70.4	69.95
background	77.09	62.86	73.52	76.38	74.12	62.28	66.56
background	82.26	64.33	74.05	77.82	76.94	68.36	67.27
background	80.03	64.78	76.28	77.82	77.9	68.53	71.19
background	76.13	64.43	84.2	79.17	80.55	76.17	75.5
background	92.76	82.48	96.28	90.1	89.57	76.55	72.3
background	88.41	73.95	84.94	82.89	83.47	70.93	71.5
background	87.26	68.86	74	75.14	73.67	59.54	55.59
background	73.52	62.12	73.83	76.48	75.8	68.15	59.26
background	107.42	75.21	80.55	86.15	82.25	70.51	60.76
background	83.4	68.53	86.31	82.31	80.45	76.58	76.53
background	88.17	66.96	79.39	82.94	77.79	68.4	63.57
background	84	69.72	79.75	83.87	79.83	70.76	67.11
background	80.46	62.98	73.88	78.33	77.02	68.18	69.77
background	106.91	84.38	95.97	90.31	81.26	70.03	64.02
background	81.97	70.88	85.49	84.53	85.44	73.77	68.71
background	73.72	60.17	67.72	68.08	67.79	57.16	55.93
background	82.86	69.16	86.98	80.12	79.12	66.46	59.57
background	119.31	89.01	96	95.54	89.55	63.14	56.89
background	75.22	66.83	81.7	79.72	80.55	77.82	72.98
background	78.83	67.27	82.07	76.86	78.26	73.74	72.99
background	114.1	91.5	99.79	98.84	95.32	75.36	68.81
background	92.94	79.39	97.85	91.8	91.64	73.31	63.64
background	86.02	70.08	76.99	83.29	80.26	64.93	63.72
background	100.58	75.49	88.31	92.98	87.65	71.21	67.92
background	103.42	74.64	93.34	93.55	91.82	73.12	60.66
background	74.58	65.69	80.03	74.63	74.55	72.36	73.57
background	79.98	66.55	76.73	75.09	74.1	69.16	67.47
background	93.7	78.4	99.7	101.72	99.6	80.23	75.57
background	88.61	69.04	79.87	73.98	73.85	67.16	60.74
background	88.61	72.74	97.37	90.96	88.51	84.53	77.14
background	103.42	79.93	86.55	89.52	85.49	65.62	95.9
background	83.06	69.16	81.62	80.61	79.21	72.25	65.39
background	82.36	70.02	77.83	81.88	80.03	71.47	73.06
background	77.32	66.96	80.91	76.98	77.83	76.21	75.52
background	71.39	62.36	74.88	71.49	72.2	68.41	68.68
background	84.46	64.74	76.28	82.79	82.28	70.84	68.53
background	115.57	78.78	84.18	90.89	86.84	71.34	66.03
background	91.57	71.5	94.51	87.02	88.86	80.69	66.83
background	121.22	88.5	106	115.02	106.31	93.16	81.27
background	108.73	74.63	81.79	92.71	87.01	69.27	61.55
background	87.34	68.45	81.92	78.43	76.23	63.32	52.5
background	74.12	63.93	72.56	72.07	69.12	65.98	70.71
background	97.74	73.83	80.63	87.39	81.14	72.2	67.65
background	103.82	76.13	84.79	81.85	85.24	58.18	52.4
background	88.28	68.31	80.81	86.73	84.76	75.39	67.79
background	88.36	76.12	93.85	87.85	89.47	70.13	66.25
background	86.91	65.42	73.98	80.05	76.38	64.6	60.88
background	85.59	72.66	89.29	86.07	85.79	71.02	62.07
background	108.28	81.32	85.87	84.38	81.5	64.64	54.23
background	84.64	72.1	77.01	81.64	77.93	66.96	63.92
background	76.73	62.66	70.73	76.26	77.16	65.36	62.99
background	83.44	67.69	94.13	85.75	84.51	87.12	82.23
background	109.88	80.68	88.55	97.21	92.61	72.25	60.71
background	91.62	76.76	93.42	92.66	89.85	71.82	70.08
background	78.3	61.72	72.78	72.98	71.79	60.94	60.02
background	89.11	72.18	85.98	91.32	91.32	74.81	66.2
background	73.88	62.99	74.28	70.18	70.81	61.79	60.63
background	122.1	86.78	91.42	97.83	92.76	77.36	62.76
background	84.78	73.11	87.87	85.29	84.38	75.02	65.49
background	79.6	67.31	89.85	80.78	83.67	77.77	77.14
background	97.79	76.91	91.59	88.88	87.47	69.37	59.21
background	100.79	86.79	97.5	91.01	90.13	68.93	59.21
background	84.1	72.66	76.98	80.56	80.71	68.99	65.37
background	78.48	68.07	78.63	76.03	73.01	67.6	72.21
background	78.61	63.65	72.96	75.24	73.47	65.45	64.48
background	84.56	64.91	76.48	79.75	77.45	68.03	69.62
background	85.01	70.68	82.96	82.26	80.98	72.56	67.32
background	81.21	67.77	79.07	80.55	80.99	69.17	72.13
background	99.77	77.22	83.72	90.02	85.95	71.95	67.98
background	86.84	70.31	95.21	88.91	88.18	85.74	78.18
background	86.51	71.17	79.97	87.22	85.62	72.46	71.52
background	86.64	68.56	79.34	85.54	82.91	75.44	72.2
background	118.26	91.8	98.55	97.85	94.55	76.91	70.43
background	80.18	66.33	79.7	77.24	77.4	73.79	73.83
background	81.95	66.23	73.74	80.33	79.27	69.04	72.05
background	77.42	65.26	75.87	73.93	75.6	68.55	69.74
background	99.39	78.53	93.09	94	91.83	72.84	61.11
background	81.11	69.54	89.59	82.08	83.37	77.32	72.74
background	97.02	79.92	99.37	103.01	99.67	80.43	68.74
background	126.56	81.29	89.83	99.79	94.78	75.32	67.87
background	79.77	65.88	83.32	83.95	84.5	80.07	77.34
background	75.06	62.98	76.83	73.82	73.6	70.36	73.55
background	92.96	73.19	84.3	90.35	89.88	76.13	70.2
background	83.09	68.98	85.5	81.6	82.79	77.02	76.83
background	91.16	72.35	85.31	89.11	85.16	72.35	61.85
background	88.64	72.51	85.74	87.62	85.29	74.12	69.4
background	97.22	86.56	100.98	91.11	84.78	71.83	60.53
background	76.1	62.61	69.36	73.4	74.28	64.48	67.92
background	79.29	68.23	74.13	77.9	73.93	62.96	65.37
background	87.01	77.42	91.98	92.93	93.04	71.65	70.78
background	85.29	68.25	78.76	84.76	81.9	69.37	65.44
background	84.1	67.65	79.6	84.91	84	71.09	67.87
background	75.75	64.86	80.36	78.38	77.92	74.6	72.74
background	76.78	68.36	83.31	78.89	81.27	74.35	72.08
background	119.8	83.34	86	93.67	89.37	71.39	61.97
background	84.13	67.54	77.67	84.26	83.59	75.97	74.31
background	83.93	67.62	78.03	79.17	78.46	72.03	70.89
background	89.22	73.8	86.4	91.88	87.72	73.83	68.41
background	88.4	72.6	91.93	85.57	82.08	73.88	74.6
background	80.38	70.86	86.18	83.67	83.88	76.96	70.48
background	80.12	69.17	90.02	82.41	78.55	75.14	62.83
background	77.17	67.5	76.38	79.83	79.54	70.89	71.97
background	83.92	72.07	85.77	86.33	85.49	70.69	72.43
background	104.86	78.96	92.98	95.5	93.36	72.51	63.4
background	92.38	80.4	91.04	86.66	85.62	67.11	57.97
background	103.83	77.02	91.07	92.63	89.79	74.89	67.72
background	78	63.7	71.7	77.57	76.18	66.03	68.86
background	83.79	67.4	78.36	82.48	84.51	72.74	71.93
background	100.89	77.11	92.5	94.71	92.33	71.55	62.17
background	116.81	90.2	107.16	99.64	95.87	74.96	73.74
background	92.38	75.37	91.93	87.95	87.97	75.72	66.68
background	75.39	64.51	77.52	74.83	74.53	73.83	76.13
background	88.78	72.94	96.1	88.07	87.22	77.8	65.26
background	79.79	68.69	83.82	80.94	77.83	78.68	74.5
background	92.91	72.81	88.45	92.43	84.6	66.6	58.6
background	75.47	63.8	78.25	77.01	76.61	75.27	73.44
background	81.85	69.55	90.41	85.75	84.07	79.01	74.71
background	115.07	94.86	101.19	104.88	100.2	79.07	71.29
background	75.31	67.65	74.43	70	69.83	60.15	59.01
background	74.74	63.34	73.64	78.61	79.11	73.55	70.17
background	73.69	60.48	69.69	69.24	73.7	60.69	59.04
background	85.69	71.16	90.31	84.51	79.88	84.58	85.8
background	103.11	88.15	97.88	96.66	92.86	75.29	68.81
background	77.67	66.35	81.79	77.8	78.2	77.09	76.5
background	96.58	74.18	89.88	95.74	91.65	71.67	62.48
background	94.66	74.6	91.64	86.73	85.75	71.69	72.18
background	73.72	61.92	69.45	70.64	71.77	65.42	64.2
background	79.45	69.16	75.29	72.48	71.72	62.68	59.44
background	77.26	64.5	81.24	76.17	74.61	72.78	72.83
background	102.46	76.69	79.21	85.82	79.82	64.78	57.5
background	84.07	68.1	89.47	79.93	76.99	69.52	69.88
background	114.91	81.34	85.47	89.6	86.84	68.23	58.53
background	86.1	68.51	77.9	82.74	81.31	61.87	53.6
background	82.17	67.19	81.24	81.31	79.62	71.17	67.14
background	92.07	74.38	87.69	89.14	86.31	72.08	68.98
background	75.64	65.24	75.16	76.12	74.33	71.14	68.23
background	86.89	71.75	79.98	82.74	78.05	62	57.77
background	101.97	75.52	88.08	95.74	90.99	74.05	61.5
background	80.07	65.7	81.7	79.93	77.95	76.46	77.29
background	81.27	69.19	77.83	78.91	77.95	71.36	69.88
background	86.98	71.09	84.6	78.55	79.31	64.78	63.09
background	122.89	87.44	91.8	99.9	92.64	69.92	63.92
background	82.6	69.54	83.47	81.21	80.58	62.56	55.87
background	73.29	60.46	68.41	70.93	70.64	63.02	63.27
background	88.64	69.77	86.6	80.69	81.79	65.64	63.42
background	102.48	70.12	85.21	98.66	95.54	77.88	72.94
background	82.36	66.56	73.31	77.9	74.74	60.58	57.88
background	86.79	74.18	95.04	85.07	84.07	74.74	66.56
background	83.69	73.42	91.11	80.99	79.12	80.78	68.43
background	100.25	84.1	88.53	90.58	89.21	68.71	63.98
background	76.07	65.12	77.55	73.97	76.05	70.81	74.4
background	93.93	73.17	86.63	84.58	86.96	69.32	58.71
background	84.84	68.21	76.88	79.74	79.21	70.43	67.72
background	91.39	72.25	87.44	84.17	84.96	71.17	61.97
background	80.28	69.54	85.52	81.7	81.11	78.78	79.01
background	85.59	72.6	85.72	88.28	79.57	65.39	55.98
background	72.83	62.51	77.31	73.11	74.21	73.39	78.21
background	87.11	67.69	79.97	79.34	78.31	64.36	62.45
background	112.12	82.17	87.29	96.45	91.17	68.78	62
background	88.36	70.93	83.11	87.12	86.48	77.92	75.67
background	91.36	80.91	95.31	92.88	92.55	79.64	76.26
background	75.79	65.34	72.31	71.64	69.36	58.1	56.73
background	84.23	69.64	94.12	86.79	86.66	74.53	67.52
background	84.89	71.49	89.29	82.07	79.83	75.49	70.93
background	113.75	86.12	99.72	98.53	96.07	70.79	66.73
background	78.93	69.17	74.93	76.33	75.04	63.11	62.81
background	93.64	72.18	84.83	93.64	93.36	76.73	70.69
background	94.43	80.25	102.07	96.64	90.55	85.37	76.71
background	94.78	71.11	84.12	80.84	81.34	58.99	50.79
background	78.74	66.17	89.74	82.96	82.79	81.24	82.28
background	93.88	75.36	89.31	88.36	87.37	76.6	74.2
background	104.4	82.12	91.4	90.36	88.76	70.73	62.74
background	126.61	87.31	94.89	105.88	99.07	74.23	66.81
background	95.79	67.62	79.36	87.32	86.5	69.74	64.89
background	75.26	62.93	75.77	73.19	75.22	67.64	65.9
background	89.14	75.45	89.87	87.74	86.98	76.03	67.93
background	76.94	64.28	75.93	71.8	71.77	63.12	64.84
background	85.4	71.07	84.78	90.2	87.6	71.82	72.26
background	82.08	67.7	76.15	76.96	75.77	65.24	62.31
background	79.17	65.09	74.93	79.55	80.03	70.91	74.02
background	75.49	66.03	75.5	72.93	72.43	62.36	62.12
background	79.88	73.09	85.82	84.68	84.84	73.7	75.01
background	102.58	89.16	101.07	94.23	92.6	79.42	66.73
background	93.44	73.83	85.93	93.57	91.72	77.09	70.1
background	85.11	71.22	79.01	84.28	82.53	71.57	69.27
background	100.68	79.95	89.42	95.06	93.11	73.44	67.29
background	75.64	64.08	74.53	74.3	72.26	68.88	68.78
background	76.05	65.17	70.56	73.79	73.39	64.12	67.21
background	76.81	64.08	76.83	78.5	79.06	72.17	72.86
background	101.17	84.07	105.44	95.34	91.47	79.49	66.69
background	90.94	74.08	89.7	85.19	86.13	73.11	63.77
background	90.21	67.59	79.49	77.77	76.78	66.46	64.55
background	123.85	90.51	92.74	98.86	94.5	68.5	62.51
background	100.2	77.82	88.76	92.99	92.58	75.59	66.43
background	84.91	66.4	75.42	81.01	78.6	69.5	68.68
background	95.27	76.55	90.12	90.07	88.46	74.15	72.64
background	97.92	73.7	85.22	91.26	88.91	68.13	64.94
background	86.1	70.17	80.07	82.05	83.97	70.03	67.98
background	100.45	75.52	87.62	82.33	81.47	57.98	50.03
background	77.44	64.74	75.17	74.2	74.83	66.15	64.66
background	102.48	81.77	83.07	86.61	84.91	60.73	52.78
background	79.26	68.73	75.42	76.56	77.87	61.77	60.91
background	75.14	67.06	76.48	75.12	74.99	69.34	69.8
background	83.69	65.74	76.79	81.21	81.07	72.12	72.07
background	86.86	68.76	86.36	78.93	79.02	66.15	56.46
background	81.75	70.46	86.56	85.09	82.94	79.6	76.93
background	86.91	72.3	89.39	87.9	87.42	66.91	65.01
background	77.42	66.71	76.4	78.02	78.33	65.72	62.83
background	78.98	67.8	89.57	82.5	84.41	86.94	81.59
background	72.45	64.21	80.76	76.81	76.35	76.63	75.29
background	75.6	62.93	73.21	74.31	71.79	61.54	63.62
background	94.89	71.39	82.15	88.43	86.94	69.59	69.75
background	81.67	71.45	81.01	79.07	78.12	66.17	63.55
background	81.37	68.38	89.07	82.41	82.88	77.12	72.43
background	105.24	82.45	88.55	95.54	89.34	69.21	63.92
background	112.25	81.29	86.93	93.36	91.65	71.57	63.62
background	74.88	64.41	83.06	75.16	74.45	76.99	79.52
background	72.41	63.8	83.7	78.51	78.48	76.99	77.82
background	84.5	65.44	73.8	80.68	80.28	70.25	72.78
background	77.5	66.61	73.88	73.85	74.1	66.96	65.29
background	124.83	85.85	97.74	101.14	90.48	61.75	55.69
background	87.47	69.67	77.88	83.88	82.28	67.14	60.78
background	78.07	66.25	79.69	78.51	79.54	70.07	68.23
background	100.13	74.6	87.95	92.91	91.98	74.94	62.71
background	84.89	70.23	85.06	82.84	81.37	77.06	74.71
background	91.27	72.76	89.29	90.6	88.89	77.16	70.78
background	120.89	92.91	102.41	98.76	92.73	70.53	62.38
background	82.61	69.6	87.87	80.5	80.25	78.5	75.98
background	84.55	68.71	81.36	88.25	89.06	74.93	65.31
background	80.23	67.69	81.9	79.5	78.08	75.04	75.87
background	86.53	70.43	94.83	83.79	83.6	81.4	80.81
background	78.56	64.79	83.31	80.18	79.8	80.56	82.64
background	73.52	62.53	69.7	73.11	71.01	61.32	64.91
background	81.11	67.07	76.63	79.9	79.09	66.55	64.86
background	115.7	86.53	97.65	93.06	90.98	73.74	68.98
background	108.03	86.73	94.99	97.27	89.31	73.8	65.92
background	85.95	68.38	77.31	82.88	82.18	73.65	68.36
background	120.94	89.55	95.34	93.27	86.31	66.1	58.17
background	82.17	68.56	78.58	82.23	84.23	75.65	76.08
background	76.69	65.88	85.21	78.81	81.93	74.89	74.55
background	88.63	75.34	92.31	88.03	93.01	71.39	66.66
background	74.33	61.4	76	73.32	72.5	71.93	74.63
background	74.93	64.48	74.53	76.89	77.36	68.86	71.79
background	113.04	84.79	87.55	96.91	90.84	68.76	62.1
background	81.06	67.21	71.49	75.32	72.45	61.39	59.34
background	87.67	73.37	86.73	90.05	90.88	81.04	76.89
background	77.54	66.61	77.88	81.07	80.05	67.54	63.49
background	130.94	90.89	94.4	99.4	94.35	70.66	63.27
background	71.92	64.46	82.4	76.86	78.46	75.34	79.12
background	98.48	83.16	105.69	96.66	91.57	81.55	74.61
background	80.53	64.53	84.55	75.77	74.41	67.29	66.58
background	80.64	69.82	76.89	79.64	77.01	71.22	65.06
background	92.84	75.95	86.78	80.91	77.65	60.63	52.88
background	84.83	66.31	90.46	83.64	78.96	74.31	71.83
background	76.78	65.44	76.68	74.79	73.79	66.58	66.38
background	128.81	95.52	97.74	99.82	96.07	69.24	60.23
background	105.52	80.17	84.08	90.83	86.3	69.79	67.5
background	112.08	92.61	106.78	98.05	92.94	84.69	74.94
background	85.6	74.31	92.28	83.67	85.92	70.88	66.41
background	129.02	94.28	107.6	106.07	93.87	69.49	63.11
background	74.1	65.82	78.53	72.28	73.24	65.47	68.45
background	114.28	82.23	90.61	97.07	93.01	70.23	63.34
background	98.98	77.26	81.31	84.98	78.58	64.56	55.36
background	103.4	82.96	90.4	93.24	91.77	78.78	69.79
background	93.17	72.69	81.01	87.12	84.25	69.98	67.7
background	99.37	86.55	91.9	97.49	92.12	75.93	68.12
background	87.02	75.27	86.88	84.51	84.55	74.99	76.05
background	99.24	73.42	86.66	95.92	92.26	77.12	65.88
background	94.63	73.74	81.52	91.8	85.88	67.8	60.15
background	74.13	64.18	70.21	73.98	69.77	62.81	67.49
background	111.37	76.38	86.81	97.49	93.87	77.6	67.29
background	104	82.56	94.81	95.87	87.88	62.71	56.98
background	78.4	66.5	74.6	77.72	78.17	64.93	58.79
background	95.87	77.06	98.94	91.72	91.82	79.36	77.79
background	76.1	63.54	77.83	73.54	72.94	72.88	75.77
background	95.19	74.71	90.12	87.37	84.3	74.26	68.02
background	98.81	78.1	85.31	94.48	91.34	70.58	61.79
background	81.19	65.06	72.73	77.12	75.4	69.54	69.24
background	92.12	79.24	95.62	93.82	93.77	83.29	76.68
background	105.87	78.76	86.73	85.64	82.33	60.33	55.82
background	82.74	66.21	77.31	81.85	80.41	68.88	69.44
background	98.83	75.83	83.09	86	82.13	69.67	65.31
background	84.94	66.91	80.26	73.4	74.86	65.06	60.03
background	101.75	76.76	89.29	93.26	85.82	73.44	71.31
background	78.96	64.48	80.46	79.32	78.1	74.63	76.33
background	74.38	63.57	75.01	75.22	73.45	69.8	67.7
background	86.03	69.74	89.09	80.12	79.27	72.89	62.64
background	73.29	63.24	74.89	74.17	75.74	69.9	71.12
background	102.4	69.31	84.21	95.01	89.6	75.34	70.02
background	78.83	65.62	81.97	79.26	80.86	71.77	71.98
background	94.08	74.96	99.22	89.55	83.26	76.45	72.69
background	85.8	69.69	82.45	81.5	81.02	68.96	69.97
background	77.95	66.98	74.53	72.13	73.29	62	60.48
background	102.61	87.5	99.26	97.6	96.94	74.98	64.21
background	88.98	73.06	98.71	88.89	89.27	81.87	81.32
background	77.64	65.57	79.59	78.21	79.02	71.74	69.82
background	100.86	78.69	91.8	93.69	89.82	69.64	58.69
background	77.7	62.64	73.97	69.26	69.65	64.98	59.74
background	95.39	79.02	87.97	87.69	88.41	67.65	64.56
background	84.21	70.35	83.97	81.32	80.93	75.97	70.58
background	82.03	70.81	86.43	80.96	80.25	72.61	73.59
background	88.23	68.1	80.36	79.04	81.12	64.71	59.69
background	72.02	59.75	64.12	64.98	65.21	51.04	49.12
background	86.64	74.84	93.67	87.16	84.51	73.85	68.02
background	79.64	65.74	79.92	77.72	76.15	77.37	73.79
background	82	73.54	80.21	80.86	79.07	66.43	68.81
background	84.25	69.65	83.37	82.36	79.75	66.55	67.02
background	80.63	65.55	74.69	80.17	78.55	68.58	68.51
background	85.69	67.92	75.77	81.97	79.69	69.47	66.86
background	94.03	77.49	92.07	87.6	87.69	71.77	61.11
background	74.02	64.08	76.02	74.07	73.74	70.53	73.65
background	90.84	72.61	86.76	90.88	86.71	73.47	66.64
background	90.15	75.82	88.18	88.13	87.77	76.66	78.6
background	86.73	72.83	80.69	81.67	82.31	68.23	66.43
background	82.15	65.5	71.47	75.87	71.85	59.67	56.93
background	82.26	68.5	80.53	85.11	85.02	68.35	64.48
background	112.48	81.06	88.25	88.89	83.22	60.74	54.55
background	86.91	69.01	83.21	83.01	80.2	66.79	61.87
background	90.83	74.25	80.38	79.72	77.97	66.07	61.17
background	122.78	91.62	95.83	96.17	90.51	68.41	60.35
background	83.02	65.04	73.65	80.1	79.54	68.02	72.12
background	73.82	65.72	80.36	75.98	76.86	76.28	74.46
background	86.15	62.31	74.15	74.99	73.01	69.52	69.6
background	75.12	64.08	84.1	77.87	78.51	77.16	77.59
background	80.66	65.47	74.12	80.05	77.69	68.25	71.22
background	96.83	73.87	81.9	87.92	83.97	70.36	68.03
background	77.55	65.65	68.53	68.71	66.1	51.65	47.26
background	75.04	64.55	76.53	76.43	75.92	72.05	71.22
background	97.26	77.09	90.02	92.56	91.24	79.47	81.31
background	79.85	69.21	72.71	73.47	74.25	61.07	58.58
background	77.74	66.79	80.51	81.8	77.24	78.69	77.16
background	92.96	74.88	89.5	89.09	89.75	78.83	75.11
background	77.07	65.95	83.27	80.02	82.12	96.58	88.91
background	101.79	75.98	88.08	98.38	92.13	73.6	72.45
background	81.07	65.77	86.73	79.42	78.69	82.05	82.13
background	112.12	85.82	99.74	99.54	95.19	170.84	118.21
background	126.38	90.83	98.81	101.24	94.79	67.4	60.71
background	82.36	68.69	79.9	82.93	82.69	70.53	72.58
background	96.79	74.03	93.59	92.91	92.61	72.78	62.35
background	76.61	60.61	70.63	72.05	70.25	58.28	58.35
background	83.88	68.51	79.04	82.3	80.99	73.16	69.47
background	88.23	73.36	86.18	83.8	84.56	76.05	73.72
background	96.61	86.48	100.4	98.88	93.19	78.21	73.26
background	73.72	63.12	72.15	69.7	70.6	62.86	62.99
background	82.38	70.36	83.34	81.11	81.55	74.4	71.55
background	92.31	70.18	82.78	89.22	86.51	65.4	63.79
background	85.17	67.9	76.98	77.09	76.08	65.92	66.05
background	89.12	71.39	82.38	88.07	86.41	68	65.24
background	96.4	76.38	92.3	93.17	91.37	70.89	61.55
background	81.6	68.58	90.18	82.53	84.79	75.22	71.11
background	93.42	72.81	82.83	82.08	79.87	61.85	54.08
background	80.26	68.46	74.23	77.37	72.63	58.02	58.41
background	99.22	76.45	91.8	88.6	89.21	73.06	68.66
background	97.26	73.59	87.47	93.59	92.2	78.17	66.21
background	91.11	69.01	80.58	85.01	86.94	65.55	62.89
background	75.09	64.74	77.83	76.66	76.46	75.87	76.45
background	76.71	63.75	73.79	73.32	71.7	62.53	60.28
background	92.08	73.67	86.08	93.55	91.5	72.76	68.5
background	81.12	73.64	72.71	76.83	78.17	63.11	62.81
background	90.45	70.53	83.37	79.49	79.82	72	69.12
background	76.43	63.92	81.06	76.53	76.41	76.84	78.26
background	117.24	82.41	90	102.5	97.7	74.38	69.49
background	78.81	64.12	79.11	75.93	78.38	76.15	77.49
background	117.49	88.31	95.77	94.55	92.35	70.41	63.37
background	115.22	88.81	96.41	98.26	95.07	77.42	69.27
background	82.83	66.86	77.83	79.6	78.61	60.18	59.59
background	82.88	68.25	83.49	77.95	77.92	76	71.04
background	72.2	62.98	69.9	71.12	71.29	64.05	63.34
background	72.81	63.4	70.73	68.36	70.23	63.64	64.2
background	89.22	78.93	97.26	92.12	87.6	79.16	73.47
background	86.23	73.16	90.21	80.12	79.27	70.98	60.31
background	79.24	62.36	73.06	73.85	75.57	62.91	60.28
background	79.69	65.49	83.26	78.98	79.67	82.79	81.19
background	92.76	73.6	93.67	96.1	93.42	78.08	70.12
background	77.8	62.76	66.84	67.57	64.93	53.45	49.11
background	92.53	82.26	93.06	92.73	91.22	80.83	71.69
background	78.86	63.82	79.45	78.93	77.45	79.16	75.45
background	81.52	69.34	81.82	76.25	78.38	70.58	64.4
background	111.19	82.08	88.88	94.53	90.53	74.23	62.99
background	80.48	65.32	74.64	76.41	77.19	65.31	67.8
background	87.24	70.58	76.08	79.04	77.27	61.67	57.62
background	79.57	61.82	65.9	71.02	70.83	56.68	54.07
background	76.35	65.83	76.83	80.86	80.91	73.52	74.58
background	116.43	84.17	88.31	98.41	94.48	65.67	57.4
background	76.45	66.78	77.82	77.95	77.36	63.7	67.5
background	93.29	72.5	86.48	86.05	81.52	60.99	56.86
background	76.81	64.6	80.6	75.64	77.42	80.13	79.64
background	76.46	65.07	82.96	76.61	76.15	77.34	79.95
background	76.5	65.64	79.34	78.88	80.63	73.5	76.17
background	76.76	63.88	75.87	76.81	77.8	67.75	71.12
background	109.59	93.79	104.07	97.88	95.19	76.43	70.69
background	136.21	108.17	123.59	135.16	124.25	110.99	103.62
background	75.37	62.02	72.23	74.2	73.95	67.42	71.77
background	79.65	64.15	74.4	79.47	78.73	68.43	70
background	74.48	63.36	75.37	71.62	72.71	63.39	62.99
background	106.12	75.82	85.27	90.74	86.53	66.08	83.17
background	83.44	69.79	80.45	83.77	82.48	72.46	73.26
background	89.39	74.46	87.87	84.53	84.76	68.5	56.41
background	81.21	67.47	82.43	83.54	83.44	75.07	75.82
background	94.13	72.21	83.85	90.56	88.18	71.88	70.41
background	90.28	72.6	85.7	90.15	86.83	68.2	63.04
background	84.35	65.24	77.49	80.71	81.11	73.17	72.68
background	96.93	68.73	79.42	78.13	77.6	59.34	54.53
background	77.77	64.89	73.14	74.55	74.02	61.19	59.32
background	108.88	76.73	94.17	97.17	94.69	74.74	64.48
background	81.29	67.19	83.55	78.86	77.59	77.19	75.85
background	101.54	70.94	83.49	94.05	91.24	77.39	71.55
background	86.58	72.91	93.09	87.14	86.5	77.87	68.51
background	96.43	83.54	92.76	89.01	85.98	68.73	59.14
background	83.77	68.4	90.96	84.94	83.64	82.99	79.82
background	76.89	69.32	71.7	70.74	71.8	50.88	45.75
background	86.6	69.17	82.73	82.25	84.61	64.84	59.32
background	82.53	66.41	76.91	80.73	79.34	69.5	73.06
background	100.51	85.17	99.39	98.66	95.74	82.64	76.07
background	84.76	67.42	89.72	82.83	84.56	72.38	63.72
background	122.2	84.56	89.55	99.87	95.88	78.68	68.07
background	84.25	72.03	80.89	83.19	79.65	69.98	64.53
background	79.26	65.52	83.39	78.83	77.32	81.65	76.4
background	82.45	72.51	86.46	82.5	82.84	72.28	74.81
background	82.71	66.76	76.91	84.45	81.75	73.4	75.34
background	77.44	62.56	79.52	73.65	72.33	68.61	75.67
background	103.07	85.69	94.6	94.38	90.46	74.13	61.07
background	82.56	68.15	91.98	87.5	87.62	85.98	77.69
background	98.74	79.72	89.11	93.52	90.96	74.91	67.45
background	86.83	72.86	89.92	87.27	88.61	77.4	71.87
background	107.9	77.65	86.4	86.2	86.78	58.66	53.59
background	78.17	66.88	79.49	83.06	83.01	75.29	74.96
background	77.57	63.12	76.35	74.93	74.03	67.5	63.39
background	79.77	69.97	83.07	76.02	76.18	64.05	56.84
background	93.12	81.16	98.31	94.21	92.31	74.13	70.63
background	96.21	76.56	89.19	88.1	85.21	68.03	57.42
background	87.37	73.39	94.28	87.72	84.08	74	73.31
background	94.73	78.73	102.5	95.75	90.33	76.2	73.44
background	115.82	82.84	91.87	99.09	93.49	72.84	64.88
background	75.79	60.51	73.11	74.07	73.16	74.03	73.95
background	119.59	89.22	99.65	99.27	93.7	69.67	64.45
background	71.6	61.64	72.13	75.32	76.96	69.24	74.38
background	104.3	80.76	86.84	84.93	82.13	62.91	55.14
background	84.17	70.12	80.56	80	78.17	69.93	70.83
background	76.17	63.52	71.14	73.9	75.09	62.53	61.34
background	76.6	64.81	81.16	77.42	78.26	81.62	83.37
background	89.14	78.31	94.3	95.77	93.97	71.36	68.84
background	75.59	65.79	74.91	71.6	70.89	63.4	61.04
background	85.22	70.51	78.83	83.02	81.26	74.55	74.26
background	85.49	68.31	95.12	86.35	84.83	82.35	80.45
background	74.91	63.49	75.17	72.68	74.08	71.39	64.07
background	80.21	68.74	84.43	80.48	78.84	68.93	66.53
background	100.5	78.94	90.94	95.44	91.09	71.62	69.93
background	84.38	70.76	79.69	79.87	77.42	65.06	63.75
background	89.44	72.36	96.74	87.01	86.93	78.31	67.75
background	78.68	65.64	75.87	80.69	79.77	71.02	71.95
background	89.37	74.84	84.99	93.45	88.84	71.09	64.12
background	80.79	63.65	72.64	75.12	78.83	59.62	56.56
background	75.36	64.61	75.69	71.17	72.53	69.97	67.83
background	91.31	74.43	94.17	87.54	83.47	76.12	65.45
background	79.34	67.39	84.17	80.02	79.98	77.55	77.42
background	83.57	67.24	75.36	80.94	79.45	72.17	71.95
background	167.55	87.09	96.69	91.93	90.45	72.83	59.82
background	97.11	79.67	105.04	93.72	92.3	82.35	81.26
background	120.15	86.45	96.43	97.55	97.29	70.51	63.06
background	121.77	69.01	80.84	86.61	84.96	73.4	65.29
background	97.54	79.6	86.79	87.02	85.45	68.13	63.07
background	77.02	63.29	78.68	75.21	75.49	72.45	71.69
background	93.77	73.11	81.72	87.52	81.67	64.78	67.8
background	81.42	68.48	80.81	77.21	76.66	74.94	74.68
background	76.76	63.75	72	73.97	77.39	64.38	63.72
background	88.98	73.6	91.85	82.99	84.17	73.83	62.78
background	83.55	70.03	85.55	81.21	79.72	75.85	68.51
background	90.18	74.41	86.84	91.31	87.8	72.33	66.23
background	72.61	62.17	76.56	76.26	74.93	74.3	75.44
background	117.93	82.84	89.77	94.94	90.46	71.9	62.18
background	83.75	67.19	78.41	76.83	77.88	64.35	64.28
background	82.64	69.95	77.82	80.73	80.35	70.08	68.74
background	126.35	100.46	100.89	101.11	97.8	68.41	63.19
background	85.09	71.21	80	81.27	79.62	68.05	67.31
background	91.5	73.4	96.2	89.7	90.53	76.12	65.93
background	83.09	66.86	85.44	83.32	81.16	80.71	78.94
[truncated: 28,304 more rows]

## Sheet: Figure 4a_RNase A
Time (minutes)	Replicate 1	Replicate 2	Repliate 3	Average	SD	1-Average
0	1	1	1	1	0	0
1	0.7929	0.8233	0.8069	0.8077	0.0124236	0.1923
2	0.6299	0.6795	0.6602	0.6565	0.0204144	0.3435
3	0.5378	0.5751	0.553	0.5553	0.0153143	0.4447
5	0.4336	0.4715	0.4604	0.4552	0.015909	0.5448
10	0.3295	0.3598	0.3525	0.3473	0.0129116	0.6527
20	0.2442	0.2645	0.2614	0.2567	0.00892898	0.7433
30	0.2294	0.2325	0.2346	0.2321	0.00213594	0.7679
60	0.2153	0.2256	0.2279	0.2229	0.00547865	0.7771
80	0.2101	0.2195	0.2201	0.2166	0.00457918	0.7834
900	0.1467	0.1473	0.1477	0.1472	0.000410961	0.8528
The graph plots Time vs. 1-Average. The SD is smaller than the symbol and therefore not shown.
fit: f = y0+a*(1-exp(-b*x))
y0	0.0236
a	0.7547
b	0.2458

## Sheet: Figure 4b_UDG processing
Figure 4	Post-synthetic enzymatic processing (Level-Three patterning)
Figure 4b	Uracil-DNA glycosylase (UDG) cleaves at pre-defined dU positions
Feature/Sequence name	Hybridization after UDG treatment		Feature name	Feature characteristics	Number of replicates	Number of dU incorporations	Sequence (5' to 3')*
	Fluorescence intensity [a.u.]		Control	sequence feature	1924	none	TTA CCA TAG AAT CAT GTG CCA TAC ATC ATC
Control	15861.4		U1	sequence feature	1925	1	TTA CCA TAG AAT CAT GTG CCA TAC ATC AUC
Control	14279.7		U2	sequence feature	1925	2	TTA CCA TAG AAT CAT GTG CCA TAC AUC AUC
Control	16056.1		U3	sequence feature	1925	3	TTA CCA TAG AAT CAT GTG CCA UAC AUC AUC
Control	14887.1		U4	sequence feature	1925	4	TTA CCA TAG AAT CAT GUG CCA UAC AUC AUC
Control	16727.9		U5	sequence feature	1924	5	TTA CCA TAG AAT CAU GUG CCA UAC AUC AUC
Control	17240		U6	sequence feature	1924	6	TTA CCA TAG AAU CAU GUG CCA UAC AUC AUC
Control	16713.4		U7	sequence feature	1924	7	TTA CCA UAG AAU CAU GUG CCA UAC AUC AUC
Control	18402.3		U8	sequence feature	1924	8	TUA CCA UAG AAU CAU GUG CCA UAC AUC AUC
Control	19771.4		U9	sequence feature	1924	9	UUA CCA UAG AAU CAU GUG CCA UAC AUC AUC
Control	18285.1		Background	empty feature	1924	none	none
Control	18396.5		*each sequence furthermore consists of a 15mer T-linker on the 3'-site and a 25mer sequence (QC25) on the 5'-site
Control	13461.1		(QC25 (5' to 3'): CTG GTC CCA CCA AGT ACT ACT ACT G)
Control	18198.1
Control	19819.8
Control	14672.4
Control	19720.6			Hybridization after UDG treatment
Control	16247		Sequence	Average intensity	Normalized intensity	Cleavage efficiency
Control	14377.4			[a.u.]		[%]
Control	14374.1		Control	16846.9	100	0
Control	19689.9		U1	9618.7	57.0946	42.9054
Control	17869.8		U2	8352.58	49.5792	50.4208
Control	17710.4		U3	7666.3	45.5056	54.4944
Control	14824.4		U4	7083.89	42.0485	57.9515
Control	20262.8		U5	7090.03	42.085	57.915
Control	14128.2		U6	6249.32	37.0947	62.9053
Control	13589		U7	6740.86	40.0124	59.9876
Control	16212.1		U8	5600.09	33.241	66.759
Control	15924.6		U9	4787.16	28.4156	71.5844
Control	16303.8
Control	14693.5
Control	18875.1
Control	21050.7
Control	15002.2
Control	20079.5
Control	16184.9
Control	15895.4
Control	19284.4
Control	13061.5
Control	18436.1
Control	14198.8
Control	16179.2
Control	13987
Control	13808.7
Control	16753.8
Control	15548.5
Control	14189.2
Control	18351.2
Control	15950
Control	14742.3
Control	19058.3
Control	19495.1
Control	18175.7
Control	16217.3
Control	15575
Control	13958.9
Control	17805.4
Control	14896.5
Control	15236.6
Control	17667.2
Control	16355.6
Control	18174.7
Control	15672.9
Control	15665.5
Control	12892.1
Control	16524
Control	17975.5
Control	13723.4
Control	14428.8
Control	13861.3
Control	13535.4
Control	19187.8
Control	19048.3
Control	16500.8
Control	15246.4
Control	13588.7
Control	17383.5
Control	16206.5
Control	18431.2
Control	18404.8
Control	21940.6
Control	20698.6
Control	18194.7
Control	15601.9
Control	20200.8
Control	13804.7
Control	18259.3
Control	15117.3
Control	16043.4
Control	16841.7
Control	15880.2
Control	17452.1
Control	13698.4
Control	15455.1
Control	14216
Control	15735.1
Control	15484.2
Control	19644
Control	15215.9
Control	19299.4
Control	15321.6
Control	17235.3
Control	16311.1
Control	16508.2
Control	17307.6
Control	15780
Control	9951.26
Control	14070.2
Control	16488.8
Control	16637.9
Control	19650.1
Control	17879.9
Control	16662.1
Control	15403
Control	13504.4
Control	21866.1
Control	15652
Control	17058.7
Control	13138.3
Control	17774.9
Control	14167.8
Control	21044.7
Control	18971.1
Control	13859.7
Control	14801.3
Control	17008
Control	15180.6
Control	18610.6
Control	17114.9
Control	17106.9
Control	16552.3
Control	16156.8
Control	17216
Control	14481.7
Control	14225.7
Control	21988.7
Control	16409.6
Control	17708
Control	15416.3
Control	16155.2
Control	15892.7
Control	16764
Control	13589.7
Control	16621.8
Control	13801.2
Control	18344.7
Control	15343.9
Control	15482.4
Control	13426
Control	15766.1
Control	15380.1
Control	14978.5
Control	15725.9
Control	16054.9
Control	16007.3
Control	16423.6
Control	13931.2
Control	17404.9
Control	20664.9
Control	19059.9
Control	15248.5
Control	17538.7
Control	16295.5
Control	14538.6
Control	14740.2
Control	21483.5
Control	20074
Control	16196.3
Control	14058.2
Control	14798.2
Control	17675.5
Control	13714.4
Control	15742.4
Control	14149.1
Control	14164
Control	18248.1
Control	16678.5
Control	22276.1
Control	16950.2
Control	16103.5
Control	14643.2
Control	15344.8
Control	16612.5
Control	20737.6
Control	14347.4
Control	15137.6
Control	14743.4
Control	14184
Control	17060.2
Control	16814.7
Control	18329.5
Control	20631.1
Control	15025.1
Control	16271.9
Control	11607.5
Control	16571.8
Control	14423.9
Control	14717.4
Control	18097.8
Control	20338.5
Control	12215.3
Control	15909.1
Control	18222.5
Control	17827.2
Control	18366.7
Control	14834.4
Control	16317.1
Control	13478.5
Control	13391.8
Control	17501.4
Control	17523
Control	15462.2
Control	15347.8
Control	16672.2
Control	17989.6
Control	19749.3
Control	19002.9
Control	18200.9
Control	16886
Control	12472.1
Control	20606.1
Control	14016.3
Control	17999.5
Control	18846.4
Control	17738.5
Control	17767
Control	17620.2
Control	14585.5
Control	14756.7
Control	19722.1
Control	17728.5
Control	20696.3
Control	17922.6
Control	15700.1
Control	17251.8
Control	17370.3
Control	19178.9
Control	16412.6
Control	13328.1
Control	17379.7
Control	21437.9
Control	19609.1
Control	14828.5
Control	17995.7
Control	16430.1
Control	16534.2
Control	20710.9
Control	16571.8
Control	15940
Control	22785.5
Control	16188.3
Control	17771.6
Control	15724.5
Control	13280.4
Control	17474.1
Control	18302.9
Control	16844.7
Control	13241.9
Control	19108.3
Control	16794.8
Control	13097.7
Control	19555.1
Control	15068.5
Control	17947.3
Control	14091.4
Control	16549.4
Control	11080.4
Control	17297.2
Control	18652.6
Control	19589.5
Control	18092.9
Control	16501.1
Control	13927
Control	15966.9
Control	15812.8
Control	14704.2
Control	24107.1
Control	13650.9
Control	16996.6
Control	17214
Control	19803
Control	21567.8
Control	17393.5
Control	13288.3
Control	15486.1
Control	18817.3
Control	18384
Control	17213.6
Control	19517.7
Control	22022.9
Control	17374.6
Control	18424.2
Control	21601.8
Control	15595
Control	15105.5
Control	18624.5
Control	20163.5
Control	19860.5
Control	13534.6
Control	12065.5
Control	15864.8
Control	15284.9
Control	13866.3
Control	15132.8
Control	17814.5
Control	18973.1
Control	19809.3
Control	17264.6
Control	16118.3
Control	18162.4
Control	15567.3
Control	21149.6
Control	15005.5
Control	14597
Control	16327.6
Control	15356.7
Control	13914.3
Control	14206.7
Control	19189
Control	14303.6
Control	15402.7
Control	19864
Control	18206.5
Control	16520.4
Control	15738.3
Control	20914.6
Control	20299.7
Control	14368.2
Control	18708.9
Control	21040.8
Control	15960.6
Control	16217.1
Control	19561.6
Control	14220.6
Control	17329.5
Control	17155.6
Control	18465.1
Control	16405
Control	21507.2
Control	15407.2
Control	16820.6
Control	17795.8
Control	21375.8
Control	17204.4
Control	19281.8
Control	13107.5
Control	9206.99
Control	16524.6
Control	18708.3
Control	15215.1
Control	13677.5
Control	16849.1
Control	19493.9
Control	15598.9
Control	13605.7
Control	19019.2
Control	18376.2
Control	21742.4
Control	19906.6
Control	21909.8
Control	16408.8
Control	16163.9
Control	14123.3
Control	17957.4
Control	18626.4
Control	15598.1
Control	17884.2
Control	15467.8
Control	17876
Control	14428.2
Control	18337
Control	18161.2
Control	15945.9
Control	14965.2
Control	13749.4
Control	17565.8
Control	15327.5
Control	16344.9
Control	15755.6
Control	17395
Control	15292.4
Control	18003
Control	14630.3
Control	18438.6
Control	18158.7
Control	17510
Control	19687.8
Control	16870.3
Control	13137.3
Control	16027.8
Control	19772.4
Control	14275.4
Control	13905.5
Control	20921.7
Control	12719.2
Control	14782.9
Control	17279.5
Control	18019.4
Control	18802.2
Control	19359.6
Control	19972.9
Control	17086.3
Control	20429.6
Control	14798.2
Control	18185.4
Control	15402.9
Control	18221
Control	16370.6
Control	15710.9
Control	15248.5
Control	19676.7
Control	14633.1
Control	15746.6
Control	14548.5
Control	16511.1
Control	19829.5
Control	15301.4
Control	14270.7
Control	20223.8
Control	14797.5
Control	15186.6
Control	15290.2
Control	16881
Control	20869.8
Control	17107.3
Control	19231
Control	18678.8
Control	15987.5
Control	18576.5
Control	16251
Control	13990
Control	14657.6
Control	21999.3
Control	17542.4
Control	17853.5
Control	17947.5
Control	15071.7
Control	18487.1
Control	14235.4
Control	19925.2
Control	20223.1
Control	18336.9
Control	19070.7
Control	14668.8
Control	18959.8
Control	19994.7
Control	13499.6
Control	17578.9
Control	15040.5
Control	15988.2
Control	20741.8
Control	14809.5
Control	19231.6
Control	20351.4
Control	15279.2
Control	15952.3
Control	17719.6
Control	14547.2
Control	16448.5
Control	17341.3
Control	16630
Control	10348.5
Control	15150.5
Control	13268.7
Control	17788.4
Control	17600.2
Control	19324.2
Control	19560.5
Control	14699.3
Control	15558.6
Control	12990.5
Control	16809.6
Control	15501.3
Control	16452.7
Control	16845.5
Control	19702.3
Control	16933.4
Control	14152.4
Control	17769.3
Control	14355.5
Control	13166.7
Control	19061.7
Control	20135.1
Control	16896.3
Control	19612.7
Control	16020.3
Control	17424.7
Control	16416
Control	14792
Control	15700.6
Control	18303.9
Control	16052
Control	19027.4
Control	16112.7
Control	20451.8
Control	15790.2
Control	16434.6
Control	17387.1
Control	19023.7
Control	18511.4
Control	17179.5
Control	19442.5
Control	21812.4
Control	11167
Control	17979.1
Control	19570.8
Control	17065.7
Control	16461.1
Control	14041.5
Control	17755.4
Control	18273.5
Control	13658.1
Control	13338.4
Control	17381.4
Control	16761.5
Control	13592.8
Control	14571.5
Control	16813.2
Control	20056.4
Control	14601
Control	4777.67
Control	11960.6
Control	17933.4
Control	15123.3
Control	18916.8
Control	15283.1
Control	15067.1
Control	17152.5
Control	17664.8
Control	18507
Control	13413.3
Control	16308.3
Control	18409.4
Control	18366
Control	18517.3
Control	17848.5
Control	15002.9
Control	15611.3
Control	17096.6
Control	14740.1
Control	16110.5
Control	14447
Control	19643.8
Control	19037.8
Control	16517.7
Control	15411.3
Control	18433.9
Control	23142.4
Control	15497.8
Control	18204.5
Control	16518
Control	17234.7
Control	13868.1
Control	16454.2
Control	19449.1
Control	16780.1
Control	22819.2
Control	16089.6
Control	15161.8
Control	15624.1
Control	16464
Control	16586
Control	16845.7
Control	19283.7
Control	17784
Control	15869.9
Control	16465
Control	19165.6
Control	18106.3
Control	22244.8
Control	15393.7
Control	18937.2
Control	19223.6
Control	17812.6
Control	14215.3
Control	14434.5
Control	15766
Control	19530.7
Control	17885.1
Control	16429.2
Control	18810.5
Control	15835.1
Control	16479.1
Control	13162
Control	16527.2
Control	18225.8
Control	16090.9
Control	12881.3
Control	14956.4
Control	18364.1
Control	16420.2
Control	16563.9
Control	14505.3
Control	18504.3
Control	14005
Control	17698.6
Control	13842.6
Control	17742.6
Control	17464.6
Control	14531
Control	19788.1
Control	19769.5
Control	14366.5
Control	17703.8
Control	15120.1
Control	15107.2
Control	16364.3
Control	18017.7
Control	13198.1
Control	22449
Control	15111
Control	12821.9
Control	19213.1
Control	21822.7
Control	16166.8
Control	17814.3
Control	15492.1
Control	13226.7
Control	16021
Control	19704
Control	15017.1
Control	20747.2
Control	15428.4
Control	17309.7
Control	19762.2
Control	19312.2
Control	16024.5
Control	17220.3
Control	8515.81
Control	16498.7
Control	20095
Control	19034.5
Control	15112.7
Control	15688.8
Control	23381.5
Control	16680.6
Control	14270.3
Control	18311.6
Control	15952.4
Control	22254.6
Control	14915.9
Control	22279.2
Control	16373.3
Control	16179.2
Control	17939.2
Control	15542.5
Control	13166.7
Control	16723.2
Control	18509.4
Control	17465
Control	16838.4
Control	14775.5
Control	18103.7
Control	16919.1
Control	22546.8
Control	16026.3
Control	20481.2
Control	22855.3
Control	22060.9
Control	16194.5
Control	15348.7
Control	18510.8
Control	23206
Control	20797
Control	14084.7
Control	16633.8
Control	19842.4
Control	18340.7
Control	14569.7
Control	13718.5
Control	21079
Control	15239.2
Control	12941.5
Control	17890.3
Control	16562.9
Control	15032.8
Control	14256.6
Control	14989
Control	15167.3
Control	13634.5
Control	18338.3
Control	16696.5
Control	18518.3
Control	18631.5
Control	14667.5
Control	14807.5
Control	14114.5
Control	19830.2
Control	15962.8
Control	19162.5
Control	19095.2
Control	19468.6
Control	20002.2
Control	11933.1
Control	21945.5
Control	16938.1
Control	20646.6
Control	20546.2
Control	13239
Control	17458.6
Control	17293.2
Control	19261.1
Control	12846.2
Control	14434.2
Control	14969.8
Control	19372.2
Control	14265.8
Control	16476.2
Control	16407.1
Control	14041.7
Control	22268.5
Control	14252.3
Control	17121.8
Control	12621.9
Control	20704.4
Control	17197.1
Control	15879.7
Control	14708.6
Control	15632.7
Control	13720.7
Control	15558.8
Control	14901.2
Control	13140.3
Control	18701.5
Control	15740.4
Control	16101.8
Control	16968.7
Control	19850
Control	16401.2
Control	14587.4
Control	18713.3
Control	14800.2
Control	15584.9
Control	13523.7
Control	14933.6
Control	13903.8
Control	19455.4
Control	17352.8
Control	18568.6
Control	13542.4
Control	17160.6
Control	18945.3
Control	19253.2
Control	18588
Control	17815.1
Control	24889.8
Control	17856.9
Control	16414
Control	16514.9
Control	17081.3
Control	15971.2
Control	13497.6
Control	17075.9
Control	17589.8
Control	18986.2
Control	17955.4
Control	17787.3
Control	19853.3
Control	21338.8
Control	9995.32
Control	13008.8
Control	17027.1
Control	16328
Control	20124.2
Control	16592.6
Control	18298.6
Control	13991.4
Control	16625.8
Control	13334.4
Control	19917.1
Control	22968.7
Control	13192.2
Control	17947.3
Control	18377.8
Control	16611.4
Control	13066.4
Control	16427.8
Control	16424.4
Control	17942.7
Control	13183.6
Control	13562.7
Control	19948.8
Control	13527.4
Control	16430.6
Control	15411.5
Control	19652.2
Control	19932.4
Control	21081.6
Control	17227.2
Control	16894.5
Control	14367.7
Control	18200.8
Control	19923.1
Control	16514.8
Control	18937.1
Control	12036.2
Control	18240.6
Control	16139.5
Control	19146
Control	16003.1
Control	14995.8
Control	18200.4
Control	22171.5
Control	14203.1
Control	16291.5
Control	12193.2
Control	18170.2
Control	16840.9
Control	17289.4
Control	14731.9
Control	13424.7
Control	16586.3
Control	13739.2
Control	18231.7
Control	16926.6
Control	14890
Control	16223.4
Control	13792.3
Control	18224
Control	13379.3
Control	20344
Control	22711.9
Control	19382.2
Control	17044.3
Control	14561.1
Control	14528.3
Control	15042.7
Control	17470
Control	18573.5
Control	12909.7
Control	16010.4
Control	15882.5
Control	19416.2
Control	16987.9
Control	20677.4
Control	17191.8
Control	16907.7
Control	19237.9
Control	15133.3
Control	12511.8
Control	17161.8
Control	19672.5
Control	13995
Control	17708.4
Control	15308.6
Control	20169.8
Control	18011.8
Control	19399.7
Control	18539.5
Control	14667.1
Control	16147.8
Control	20781.1
Control	17630.7
Control	18024.7
Control	16859.2
Control	15446.3
Control	16692.6
Control	14284.3
Control	16437.4
Control	15237.8
Control	16295.5
Control	15989.5
Control	11287.1
Control	16324.8
Control	16215.6
Control	23615.7
Control	18308.1
Control	15992.1
Control	17535
Control	15554.8
Control	17713.3
Control	16556.2
Control	15424.1
Control	14130
Control	22716.3
Control	16211.4
Control	22433.2
Control	14181
Control	14830.2
Control	20004.2
Control	20641.4
Control	15075.3
Control	13836.9
Control	13954
Control	18622.8
Control	20571.9
Control	16615.3
Control	19827.1
Control	15032.1
Control	18936.4
Control	19395.7
Control	15494.4
Control	16752.5
Control	20270.5
Control	14450
Control	20000.2
Control	15497.1
Control	17634.8
Control	16185.2
Control	17514.9
Control	12035.9
Control	17544.3
Control	15984.8
Control	15502.2
Control	14410.8
Control	15536.3
Control	18711.1
Control	13120.5
Control	22020.9
Control	19902.8
Control	17149.6
Control	15491.9
Control	15976.5
Control	15258.6
Control	14076.6
Control	15019.3
Control	16615.4
Control	15891.9
Control	19995.7
Control	15607
Control	17002.9
Control	19204
Control	18469.8
Control	19113.8
Control	19502.9
Control	22227.1
Control	12614.6
Control	14191.8
Control	18495.6
Control	17768.2
Control	9504.28
Control	15030
Control	20669.5
Control	15753.9
Control	15447.4
Control	15926.1
Control	13936.5
Control	14716
Control	16168.3
Control	13630.8
Control	13635.4
Control	18472.7
Control	17981.9
Control	19370.8
Control	14266.6
Control	17820
Control	14689.9
Control	18186.7
Control	21726.5
Control	17040.2
Control	15267.6
Control	17455.3
Control	15154.8
Control	23791.5
Control	22293.9
Control	15957
Control	19323.6
Control	15508.5
Control	17339.1
Control	14635.7
Control	13451.9
Control	20634.8
Control	15370.9
Control	14525.2
Control	20336.9
Control	17335.8
Control	15972.9
Control	18175.5
Control	17741.8
Control	18718.8
Control	16532.4
Control	13910.3
Control	17544.5
Control	15140
Control	9628.81
Control	13999.7
Control	17771.7
Control	14128.6
Control	13953
Control	14599.6
Control	13984.9
Control	17595.9
Control	16055.9
Control	15314
Control	14198.7
Control	18934.3
Control	15065.2
Control	18086.3
Control	17004.6
Control	17168.4
Control	16234.4
Control	19530.9
Control	15704.2
Control	14821.5
Control	15608.3
Control	15766.7
Control	15496.9
Control	20080.7
Control	17585.1
Control	14733.2
Control	16467.9
Control	19147
Control	15225.5
Control	21652.8
Control	16483.5
Control	18051.1
Control	18831.8
Control	16331.7
Control	13707.2
Control	16216.8
Control	19743.8
Control	20832.8
Control	15720.5
Control	17223
Control	15758.6
Control	14065.1
Control	18398.2
Control	17131.2
Control	16711.1
Control	15535.2
Control	17595.7
Control	17293.6
Control	12340.9
Control	22180.8
Control	16225
Control	20016.5
Control	16732.4
Control	14802.8
Control	17814.2
Control	19261.3
Control	18898.6
Control	15639.3
Control	19806.8
Control	19872
Control	15451.5
Control	17319.4
Control	16201.7
Control	23111.5
Control	20772.6
Control	16604.6
Control	13023.1
Control	18202.5
Control	14822
Control	16602.7
Control	14526.4
Control	18240.5
Control	17597.4
Control	14816.4
Control	17271.5
Control	15215.1
Control	15268.6
Control	18347.9
Control	15704.8
Control	14900.8
Control	20804.7
Control	16773.4
Control	17500.5
Control	16415.5
Control	14240.4
Control	19892.2
Control	16684.5
Control	14473.2
Control	19794.5
Control	21225.8
Control	17414.1
Control	18167
Control	19079.4
Control	13560.2
Control	17774.3
Control	16754
Control	20548
Control	17939.4
Control	18762.9
Control	20290.3
Control	16556.2
Control	18232.8
Control	15637.5
Control	14579.7
Control	14661.7
Control	18749.5
Control	13641.8
Control	19125.5
Control	21235.5
Control	18019.8
Control	15691.3
Control	15778.7
Control	18120.1
Control	10405.5
Control	16027.3
Control	15485.6
Control	14333.5
Control	13839.3
Control	17619.8
Control	20118.1
Control	20571.2
Control	13816.4
Control	18121.7
Control	20540.7
Control	18108.9
Control	14071.7
Control	18299.5
Control	21125.7
Control	14971.4
Control	18427
Control	19419.2
Control	13437.9
Control	15930.7
Control	16921.4
Control	13367.9
Control	15438.2
Control	18433.6
Control	14455.1
Control	20437.9
Control	16303
Control	19996.5
Control	14613.7
Control	19363.9
Control	19498.4
Control	20034
Control	15716.8
Control	18019.8
Control	20179.6
Control	16435.5
Control	20482.6
Control	15993.6
Control	20188.6
Control	18150.8
Control	19779
Control	13573.8
Control	19251
Control	13584.3
Control	16310.3
Control	16320.3
Control	18928.9
Control	11770.7
Control	15095.8
Control	14420.9
Control	14043.3
Control	18601.8
Control	14852.5
Control	17088.7
Control	17144.7
Control	20619.7
Control	16274.7
Control	18241.5
Control	19622.5
Control	18934
Control	13906.7
Control	22146.7
Control	17266.9
Control	19279.6
Control	17181.2
Control	17064.8
Control	16462.7
Control	15106.8
Control	13231.7
Control	15517.5
Control	13855.2
Control	21135.7
Control	16072.9
Control	19774.1
Control	19339.2
Control	19461.1
Control	13524.8
Control	19137.2
Control	16725.4
Control	19690.3
Control	22717.9
Control	14183.1
Control	18438.7
Control	18133.9
Control	22912.8
Control	13591.2
Control	11659.8
Control	18593.1
Control	22180.8
Control	14842.2
Control	16873.1
Control	15915.6
Control	13365.6
Control	16087.8
Control	17810.6
Control	14358
Control	21366.4
Control	16635.7
Control	20868.5
Control	21555.7
Control	9665.09
Control	16138.2
Control	16864.9
Control	17624
Control	12116.4
Control	14629.9
Control	16963.5
Control	17298.3
Control	18167.2
Control	15239
Control	16825.6
Control	18537.3
Control	15980.5
Control	15238.3
Control	17929.7
Control	14307.7
Control	16417.4
Control	16510.3
Control	15485.1
Control	17371.7
Control	19356.3
Control	23639.9
Control	20245.2
Control	13518.8
Control	18666.7
Control	17185.2
Control	13689.3
Control	14655.8
Control	15176.3
Control	18408.8
Control	20994.8
Control	16871.7
Control	15993
Control	15514.1
Control	15006.2
Control	13755.9
Control	15523
Control	13024.6
Control	15053
Control	20846.7
Control	14311.6
Control	12613.4
Control	16119.7
Control	16380.4
Control	14931.2
Control	16503.8
Control	18677.1
Control	18141.5
Control	16021.8
Control	16612.2
Control	19845.6
Control	15846.6
Control	16005
Control	20994.3
Control	19332
Control	15730
Control	13251.1
Control	14757
Control	15399
Control	17348.8
Control	19604.1
Control	16189.1
Control	17915.2
Control	18487.5
Control	15312.8
Control	18341.6
Control	13174.6
Control	15957.1
Control	15842.2
Control	15567.3
Control	15651
Control	15794.6
Control	16178.5
Control	20941.4
Control	17326
Control	14975.2
Control	13244.5
Control	18615.8
Control	16082.1
Control	16220.2
Control	17867.1
Control	14165.3
Control	13599.7
Control	14295.2
Control	16938.5
Control	14908.5
Control	17703.5
Control	16108.2
Control	18503.7
Control	18009
Control	13971.2
Control	14719.1
Control	19347.1
Control	19915.5
Control	16661.7
Control	17073.2
Control	16143
Control	17326.8
Control	15629.3
Control	11241.2
Control	16694.2
Control	16028.1
Control	13869.8
Control	19897.5
Control	17962.7
Control	17177.3
Control	21348.5
Control	16556.1
Control	15229.2
Control	18448.4
Control	20335.1
Control	16664.9
Control	15686.1
Control	16470.4
Control	19467.3
Control	17932.1
Control	13651.8
Control	13306.7
Control	17596.9
Control	16544.6
Control	17033.8
Control	14593.6
Control	13420.9
Control	15069.7
Control	15640
Control	22271.1
Control	21284.4
Control	18276.9
Control	15510.2
Control	14352.8
Control	19174.2
Control	14087.9
Control	18180
Control	18805
Control	15619
Control	13723.5
Control	14276.8
Control	20614.3
Control	15412.1
Control	15293.2
Control	18391.2
Control	24244.5
Control	18061.9
Control	16393.6
Control	14486.7
Control	16180
Control	18954
Control	18334.2
Control	14078.7
Control	13643.3
Control	15688.3
Control	13719.1
Control	14096.9
Control	16487.7
Control	14958.1
Control	15199
Control	15774.6
Control	19072.5
Control	17985.8
Control	13399.2
Control	17298.8
Control	14671.6
Control	17754.2
Control	17628.1
Control	13960.8
Control	20543.8
Control	17746.9
Control	18129.9
Control	17715.4
Control	18929.6
Control	17690.8
Control	15765.3
Control	16866.3
Control	16542.9
Control	16058.8
Control	15536.9
Control	21398.5
Control	14699.4
Control	18632.7
Control	15946.5
Control	20204.3
Control	14427.9
Control	15208.1
Control	16242.2
Control	17835.9
Control	18772.9
Control	18448.6
Control	19229.7
Control	18257.6
Control	13056.8
Control	15749.5
Control	19767.1
Control	15065.5
Control	15240.8
Control	17561.5
Control	13994.2
Control	15220.5
Control	14878
Control	17020.2
Control	16719.7
Control	12350.9
Control	16908.1
Control	16466.2
Control	18408.2
Control	14142.7
Control	14461.9
Control	13874.9
Control	15211.3
Control	20542.7
Control	19687.8
Control	17605.6
Control	16902.3
Control	14701
Control	16580.4
Control	20430
Control	19744.9
Control	13119
Control	14557.3
Control	21621.4
Control	15758.8
Control	22306.3
Control	17920.6
Control	16973.2
Control	16285.1
Control	16374.9
Control	15638.9
Control	17910.3
Control	13501.1
Control	23573.7
Control	14638.5
Control	14815
Control	16186.7
Control	18172.2
Control	18958.5
Control	19534.7
Control	14829.1
Control	17588.8
Control	17751.1
Control	17907.9
Control	13303.4
Control	13241.6
Control	13887.3
Control	16805.9
Control	16319.1
Control	17877.5
Control	16971.4
Control	15939.7
Control	16794.5
Control	10490
Control	18871.8
Control	15357
Control	15104.4
Control	16698.7
Control	15034.6
Control	21231.7
Control	18279.2
Control	14195.3
Control	20350.9
Control	17174.7
Control	19401.4
Control	18362.1
Control	15813.8
Control	17075.8
Control	17548.8
Control	15209.4
Control	16524.1
Control	19452.7
Control	21154.8
Control	13444.5
Control	14076.8
Control	16796
Control	15250.9
Control	13865.5
Control	19015.7
Control	17596.4
Control	20271.8
Control	19663
Control	16453.2
Control	21203.9
Control	17259.7
Control	15778.1
Control	15076.8
Control	18742
Control	15240.4
Control	15391.5
Control	16089.3
Control	18035.9
Control	14458.5
Control	18345.9
Control	18270.2
Control	18592
Control	18535.3
Control	15967.1
Control	19311.5
Control	17048.2
Control	19251.4
Control	14280.7
Control	14578
Control	15369.6
Control	16937
Control	15821
Control	15584.6
Control	14109.8
Control	15537
Control	23730
Control	19203.4
Control	16285
Control	15392.5
Control	24398
Control	17820
Control	16476.8
Control	17721.7
Control	21723.3
Control	16413.5
Control	17332.1
Control	17085.3
Control	16173.4
Control	18719.7
Control	17868.8
Control	17121.2
Control	17304.5
Control	14147.6
Control	17150.4
Control	13898.8
Control	15609.2
Control	12648.2
Control	13942.7
Control	16837.5
Control	20660.3
Control	17296.4
Control	16703
Control	16408.6
Control	17949.8
Control	14173.7
Control	21183.6
Control	15356
Control	16929
Control	18552.7
Control	14924.9
Control	17701.5
Control	16363.7
Control	12957.6
Control	16982.6
Control	15660.4
Control	14093.9
Control	14747
Control	13838.2
Control	19463.7
Control	14787.7
Control	17195.6
Control	14910.2
Control	17227.4
Control	14912.5
Control	16038.7
Control	24680.5
Control	18264.7
Control	14189.8
Control	14707.8
Control	18066.8
Control	14643.8
Control	14749.7
Control	15360.2
Control	19558.3
Control	18090.9
Control	18324.2
Control	14154.2
Control	16952.3
Control	14930.8
Control	20163.2
Control	13110.6
Control	23314.1
Control	19912.7
Control	16221
Control	17582.1
Control	15239.1
Control	18768.3
Control	14805.1
Control	16756.3
Control	18445.1
Control	18475.6
Control	21589.8
Control	17645.5
Control	9523.31
Control	18814.8
Control	15149
Control	14557
Control	17321.1
Control	18442.5
Control	17278
Control	17988.8
Control	15210.6
Control	18214.1
Control	21120
Control	21283.5
Control	16709.7
Control	14856.2
Control	17298.9
Control	13980.3
Control	15336
Control	15342.9
Control	14932.7
Control	19589.9
Control	15813.9
Control	20529.7
Control	15533.2
Control	15979.6
Control	17270.8
Control	15443.9
Control	16460.4
Control	17566.2
Control	14998.2
Control	18404.7
Control	18091
Control	19389.9
Control	18433.8
Control	19754.7
Control	18576.2
Control	16796.6
Control	19538.1
Control	18263.7
Control	19618.9
Control	18004.2
Control	14361.5
Control	17796.7
Control	19576
Control	19292
Control	17784
Control	20719.5
Control	17161.3
Control	18842.1
Control	20562
Control	17973.4
Control	15179.7
Control	17036
Control	13683
Control	17338.3
Control	17310.4
Control	15521.5
Control	14417.6
Control	18760.8
Control	9887.14
Control	13075.6
Control	16526.2
Control	16410.8
Control	14284.7
Control	16797.2
Control	14769.8
Control	13804.9
Control	16113
Control	13310.8
Control	14922.8
Control	14082.1
Control	19259.5
Control	14262.1
Control	16613.2
Control	18456.4
Control	17123.7
Control	12966
Control	18017.3
Control	12072.7
Control	18647
Control	13226.4
Control	22036.2
Control	17674
Control	15739.8
Control	16922.5
Control	16645
Control	14641.7
Control	20522
Control	20832.7
Control	17975.3
Control	15149
Control	14150.5
Control	14739.3
Control	20436.4
Control	13978.6
Control	14683.2
Control	13407.7
Control	15500.7
Control	14073.1
Control	22590.2
Control	18294.9
Control	19064.9
Control	14963.8
Control	24007.7
Control	14140.9
Control	17249.2
Control	20865.7
Control	15770.1
Control	14881
Control	14490
Control	17677.5
Control	13834.9
Control	17769.3
Control	20453.4
Control	14449.4
Control	14773.9
Control	13724.4
Control	15858.9
Control	15958.5
Control	14920.5
Control	16990.4
Control	13775.8
Control	14180.2
Control	13808
Control	18706.4
Control	13802.2
Control	15987
Control	22744.2
Control	13412.1
Control	14827.2
Control	18817
Control	13023.1
Control	16562
Control	16444.4
Control	16187.4
Control	15742
Control	10564.9
Control	18643.8
Control	18494.8
Control	17955.5
Control	17055.9
Control	16957.3
Control	19152.3
Control	17445.3
Control	18137
Control	15244.2
Control	18166.6
Control	16118.5
Control	21414.7
Control	19853.4
Control	23138.7
Control	16873.9
Control	19123.8
Control	13077
Control	21085.3
Control	13398.5
Control	19687
Control	14949.1
Control	15007.6
Control	14611.3
Control	22708.3
Control	15359.9
Control	13244.7
Control	16030.7
Control	17692.5
Control	17170.2
Control	19709.6
Control	14511.5
Control	14766.2
Control	11031.4
Control	16396
Control	14307.3
Control	16145
Control	17827.9
Control	15112.5
Control	14142
Control	16289.4
Control	20921.6
Control	18981.1
Control	17901.3
Control	20584.3
Control	18862.8
Control	17512
Control	15609.1
Control	15058.4
Control	20289.8
Control	21372.9
Control	12690.7
Control	18732.6
Control	19021.2
Control	15444.7
Control	17455.7
Control	18578.9
Control	19493
Control	16745
Control	20227.1
Control	13591
Control	22268
Control	19017.3
Control	15349.5
Control	18004.5
Control	17585.3
Control	23004.4
Control	17476.1
Control	14026.2
Control	17089.7
Control	12763.2
Control	15311.8
Control	15385.2
Control	15339.4
Control	14722.2
Control	16697.9
Control	17671.8
Control	17056.7
Control	16778.5
Control	14841.7
Control	14943.6
Control	15685.3
Control	16614.8
Control	18076.5
Control	18408.3
Control	21810.6
Control	19725.1
Control	16355.4
Control	15659.2
Control	22394.1
Control	20876.8
Control	15954.1
Control	16604.5
Control	15457.9
Control	19498.9
Control	14328.1
Control	16787.9
Control	18360.4
Control	13013
Control	11441.8
Control	20594.7
Control	21279.8
Control	17509.4
Control	13797.6
Control	17241.1
Control	17320.3
Control	18512.5
Control	15840.7
Control	21202.2
Control	14896.1
Control	16934
Control	16437.6
Control	20461.1
Control	13497.3
Control	12505.1
Control	16131.9
Control	14605.7
Control	19752.4
Control	15148.6
Control	18234.2
Control	17692.6
Control	13363.4
Control	17105.8
Control	16239.5
Control	15650.8
Control	17327
Control	14459.5
Control	15015.1
Control	12847.1
Control	16729.3
Control	17420.5
Control	17536
Control	21044.3
Control	17861.3
Control	17967.9
Control	15652.1
Control	13971.8
Control	15249.4
Control	14742.5
Control	15238.2
Control	19096.4
Control	15411.8
Control	14459.8
Control	17782.9
Control	17538.6
Control	13729.9
Control	16709.1
Control	17161.5
Control	14508.1
Control	14754.9
Control	12923.2
Control	18992
Control	15490.4
Control	15606.6
Control	14013.2
Control	18670
Control	17752.8
Control	17143.3
Control	18093.1
Control	16788.5
Control	16913.5
Control	13599.8
Control	19811.5
Control	19275.3
Control	15149.6
Control	20780.3
Control	15856.2
Control	17486.8
Control	17182.3
Control	15285.5
Control	15677.5
Control	19635.6
Control	15634.7
Control	16893.2
Control	17799.1
Control	21710.4
Control	16943.8
Control	23217.1
Control	12671.7
Control	19456.7
Control	19537.1
Control	17647.9
Control	15434.4
Control	17552
Control	14428.4
Control	17977.3
Control	19023.5
Control	13019.7
Control	15856.9
Control	17940.8
Control	13645.9
Control	15310.9
Control	18306.2
Control	14627.7
Control	15651.4
Control	12952.8
Control	16147.6
Control	18122.3
Control	17443.1
Control	23170.1
Control	14555.8
Control	19227.4
Control	14193.6
Control	19977.5
Control	21441.7
Control	19577.3
Control	18287.7
Control	14384.9
Control	15854.1
Control	16259.6
Control	21136.5
Control	21646.6
Control	13865.1
Control	14073.4
Control	20686.2
Control	15109.8
Control	17207
Control	17331.8
Control	17881
Control	23781
Control	15175.1
U_1	9564.54
U_1	10560.6
U_1	8264.29
U_1	10462.6
U_1	7196.1
U_1	9358.47
U_1	9666.16
U_1	9595.78
U_1	10181.1
U_1	7919.98
U_1	8899.09
U_1	10112.8
U_1	10011.9
U_1	7271.44
U_1	10041.9
U_1	8775.69
U_1	10459.2
U_1	8924.97
U_1	11422.5
U_1	10035.9
U_1	8226.25
U_1	9376.12
U_1	5263.63
U_1	10266.3
U_1	8413.72
U_1	10091.8
U_1	9976.67
U_1	11045.9
U_1	8908.32
U_1	9618.19
U_1	8263.03
U_1	10210.5
U_1	11192.8
U_1	10856.2
U_1	11846.7
U_1	7660.89
U_1	8662.79
U_1	8977.22
U_1	9502.82
U_1	9218.14
U_1	9748.21
U_1	6730.84
U_1	9924.54
U_1	8863.15
U_1	9208.77
U_1	9403.97
U_1	10344.7
U_1	9467.83
U_1	11866.2
U_1	9850.52
U_1	10942.7
U_1	9383.11
U_1	8682.84
U_1	8000.63
U_1	8878.79
U_1	10390.7
U_1	11005.6
U_1	10717.3
U_1	9638.28
U_1	8977.61
U_1	9673.65
U_1	9691.13
U_1	9777.89
U_1	9801.01
U_1	9372.82
U_1	8881.5
U_1	9519.17
U_1	9959.87
U_1	9781.92
U_1	12369.9
U_1	10420.2
U_1	11073.8
[truncated: 19,172 more rows]

[truncated: 2 more sheets: Figure 4c_DNase 1 processing, Figure 4d (RNase HII)]
